# Supplementary material for: Targeted exome sequencing of unselected heavy‐ion beam‐irradiated populations reveals less‐biased mutation characteristics in the rice genome
Source: Plant J. 2019 Feb 25;98(2):301–14. doi: 10.1111/tpj.14213 (PMC6850588; doi:10.1111/tpj.14213)
Supplement: Supplementary file 5 — Table S2. Verification of the detected variants by PCR and Sanger sequencing. [file TPJ-98-301-s005.xlsx]

## Sheet: All mutations
Table S2. Verification of the detected variants by PCR and Sanger sequencing
Line	Program detected	Position			Reference	Alternatives	Type	Effect	Gene	Genotype *1	Read depth	Allelic read depth	Verification result
		Chr.	Start	End
3-14	GATK	chr01	12304061	12304061	A	G	SNV	downstream_gene_variant	Os01g0322700-01	1|1	28	0|28	Present
	GATK	chr01	39164872	39164872	C	T	SNV	missense_variant	Os01g0900200-01	0|1	79	68|11	Absent
	GATK	chr02	31676801	31676802	AT	A	DEL	frameshift_variant	Os02g0753300-01	1|1	31	0|30	Present
	GATK	chr03	21550660	21550660	G	A	SNV	upstream_gene_variant	Os03g0584400-01	0|1	36	20|16	Present
	GATK	chr05	14855433	14855433	G	A	SNV	synonymous_variant	Os05g0319875-00	0|1	78	68|10	Absent
	GATK	chr06	15726071	15726071	A	T	SNV	upstream_gene_variant	Os06g0472000-01	0|1	94	75|19	Absent
	Pindel	chr06	23620819	23620820	TC	T	DEL	5_prime_UTR_variant	Os06g0598900-01	0|1	42	32|10	Absent
	GATK	chr08	1584284	1584284	G	A	SNV	missense_variant	Os08g0127600-01	0|1	49	38|11	Absent
	GATK	chr09	18782993	18782993	C	T	SNV	5_prime_UTR_variant	Os09g0487150-00	0|1	70	33|37	Present
	GATK	chr11	788308	788308	C	T	SNV	missense_variant	Os11g0117500-01	0|1	178	125|53	Present
	GATK	chr11	3257946	3257946	G	C	SNV	upstream_gene_variant	Os11g0167300-01	1|1	12	0|12	Present
	GATK	chr11	7358640	7358640	A	G	SNV	missense_variant	Os11g0237900-00	1|1	73	0|73	Present
	GATK	chr12	26562037	26562040	GGCA	G	DEL	upstream_gene_variant	Os12g0622200-01	1|1	43	0|40	Present
3-51	GATK	chr01	792051	792051	G	A	SNV	synonymous_variant	Os01g0114700-00	1|1	167	0|167	Present
	GATK	chr01	9636738	9636738	G	A	SNV	synonymous_variant	Os01g0275600-01	0|1	97	87|10	Absent
	GATK	chr01	37661685	37661685	T	C	SNV	upstream_gene_variant	Os01g0869000-03	0|1	29	19|10	Absent
	GATK	chr02	24405208	24405208	A	G	SNV	downstream_gene_variant	Os02g0616600-02	0|1	64	34|30	Failed
	GATK	chr03	2985303	2985303	C	T	SNV	upstream_gene_variant	Os03g0154700-01	1|1	10	0|10	Present
	Pindel	chr03	22344106	22344106	G	GTT	INS	downstream_gene_variant	Os03g0599000-01	0|1	22	12|10	Absent
	GATK	chr04	1126085	1126085	A	T	SNV	synonymous_variant	Os04g0119000-01	1|1	145	0|145	Present
	GATK	chr04	1218498	1218499	GC	G	DEL	frameshift_variant	Os04g0120300-00	1|1	97	0|92	Present
	GATK	chr04	2423340	2423352	CTTGGCAAAGGAA	C	DEL	downstream_gene_variant	Os04g0136700-01	1|1	111	0|88	Present
	GATK	chr04	15358768	15358768	A	AC	INS	5_prime_UTR_variant	Os04g0330400-00	0|1	52	25|16	Failed
	GATK	chr05	2735286	2735286	G	C	SNV	5_prime_UTR_variant	Os05g0147550-00	1|1	67	0|67	Present
	GATK	chr07	14105235	14105235	C	T	SNV	upstream_gene_variant	Os07g0429600-00	1|1	27	0|27	Present
	GATK	chr07	22407099	22407099	T	G	SNV	upstream_gene_variant	Os07g0561101-01	1|1	19	0|19	Present
	Pindel	chr07	23524219	23524221	GCT	G	DEL	upstream_gene_variant	Os07g0581300-01	0|1	44	32|12	Absent
	GATK	chr10	12022192	12022192	C	T	SNV	downstream_gene_variant	Os10g0376900-01	1|1	58	0|58	Present
	GATK	chr10	17956613	17956614	TC	T	DEL	upstream_gene_variant	Os10g0478500-00	0|1	26	14|12	Present
	GATK	chr10	22693576	22693576	G	T	SNV	3_prime_UTR_variant	Os10g0572300-01	1|1	98	0|98	Present
	GATK	chr11	2163871	2163871	A	T	SNV	upstream_gene_variant	Os11g0147500-01	0|1	23	10|13	Absent
	GATK	chr11	2163909	2163909	T	C	SNV	upstream_gene_variant	Os11g0147500-01	0|1	27	14|13	Absent
	GATK	chr11	2163921	2163921	C	T	SNV	upstream_gene_variant	Os11g0147500-01	0|1	27	14|13	Absent
	GATK	chr11	4386855	4386855	G	A	SNV	downstream_gene_variant	Os11g0186400-00	0|1	59	31|28	Present
	GATK	chr12	4175916	4175916	T	TC	INS	upstream_gene_variant	Os12g0182100-00	1|1	57	0|57	Present
	Pindel	chr12	4175916	4175923	TTGCAGAG	TCT	RPL	upstream_gene_variant	Os12g0182100-00	1|1	65	3|62	Present
	GATK	chr12	4175917	4175923	TGCAGAG	T	DEL	upstream_gene_variant	Os12g0182100-00	1|1	51	0|48	Present
4-13	GATK	chr01	7064471	7064471	G	A	SNV	intron_variant	Os01g0227700-01	1|1	34	0|34	Present
	GATK	chr01	33678150	33678150	G	A	SNV	upstream_gene_variant	Os01g0795050-01	1|1	15	0|15	Present
	GATK	chr04	9071939	9071939	A	T	SNV	missense_variant	Os04g0234402-00	0|1	168	98|70	Present
	Pindel	chr04	29593597	29593597	T	<DUP:TANDEM>	DUP:TANDEM	.	.	1|1	15	1|14	Present
	Pindel	chr04	32932875	33830332	CTTTATCGATTCCGACCTAATTTGAACTTTCGCGAAGGTATAACCAAGAGAAATTGATTAGGTCCAGGTTCTCCTAACTTTGTCTTGATTTTTTTCCAAC...(897258bp)...TACACAAAGGGCAAGGGTAATGGAGAGAATTGAACTCTCAGCTCAAAGAGCAACGGATATCAATCCGTCTGTCATACCATTTGACAACACCCCCTTAGGC	CGCCTAAGGGGGTGTTGTCAAATGGTATGACAGACGGATTGATATCCGTTGCTCTTTGAGCTGAGAGTTCAATTCTCTCCATTACCCTTGCCCTTTGTGT...(897259bp)...GTTGGAAAAAAATCAAGACAAAGTTAGGAGAACCTGGACCTAATCAATTTCTCTTGGTTATACCTTCGCGAAAGTTCAAATTAGGTCGGAATCGATAAAA	INV	.	.	1|1	20	1|19	Present
	GATK	chr06	15436885	15436885	C	G	SNV	intergenic_region	Os06g0367900-01-Os06g0468400	0|1	81	69|12	Failed
	Pindel	chr06	16719037	16719118	CGGACGCGGTCGGGGAGGGAGCGCGAGGAAGGCGGCGTGGAGCGCGAGCAGGAGGCGGCTGGGCGCGAGGTTGGCATCGGTG	C	DEL	upstream_gene_variant	Os06g0487660-00	1|1	15	0|15	Present
	GATK	chr07	4093199	4093199	G	T	SNV	upstream_gene_variant	Os07g0177200-01	1|1	186	1|185	Present
	GATK	chr07	26213111	26213111	C	A	SNV	upstream_gene_variant	Os07g0631950-00	1|1	30	0|30	Present
	GATK	chr09	22079785	22079785	C	T	SNV	upstream_gene_variant	Os09g0555850-00	1|1	11	0|11	Present
	GATK	chr10	22670888	22670888	A	T	SNV	intron_variant	Os10g0571600-01	1|1	118	0|118	Present
5-12	GATK	chr01	504473	504491	TGATCTTCACCGCACTGTC	T	DEL	inframe_deletion	Os01g0109300-01	1|1	68	0|50	Present
	GATK	chr03	17843228	17843228	T	C	SNV	missense_variant	Os03g0427000-01	1|1	110	0|110	Present
	GATK	chr06	15452062	15452062	A	G	SNV	intergenic_region	Os06g0367900-01-Os06g0468400	0|1	120	107|13	Failed
	GATK	chr07	3329605	3329605	A	G	SNV	missense_variant	Os07g0162300-01	0|1	84	51|33	Present
	GATK	chr10	11940399	11940399	C	CT	INS	upstream_gene_variant	Os10g0375501-00	0|1	50	20|19	Failed
	GATK	chr10	16778460	16778460	G	A	SNV	intron_variant	Os10g0457600-01	1|1	105	0|105	Present
	GATK	chr11	28739589	28739589	A	C	SNV	upstream_gene_variant	Os11g0701500-01	1|1	54	0|54	Present
6-62	GATK	chr01	6666926	6666926	T	G	SNV	upstream_gene_variant	Os01g0221800-01	1|1	51	0|51	Present
	GATK	chr01	8051708	8051708	G	T	SNV	missense_variant	Os01g0246100-01	1|1	41	0|41	Present
	GATK	chr02	544904	544917	CTGTTCAAGATCCA	C	DEL	frameshift_variant	Os02g0109900-01	1|1	69	0|54	Present
	GATK	chr03	7361971	7361971	A	AG	INS	intron_variant	Os03g0239400-01	0|1	40	4|23	Failed
	GATK	chr03	8501614	8501614	T	TC	INS	splice_region_variant&intron_variant	Os03g0261500-01	1|1	43	0|27	Present
	GATK	chr04	19270324	19270324	C	A	SNV	missense_variant	Os04g0391500-01	1|1	14	0|14	Present
	GATK	chr05	14172407	14172407	G	T	SNV	upstream_gene_variant	Os05g0310600-01	1|1	92	0|92	Present
	GATK	chr06	25791769	25791769	T	C	SNV	downstream_gene_variant	Os06g0635700-01	1|1	37	0|37	Present
	GATK	chr08	8230108	8230109	TC	T	DEL	frameshift_variant	Os08g0235650-00	1|1	124	0|124	Present
	GATK	chr08	20391353	20391353	G	A	SNV	missense_variant	Os08g0424700-00	0|1	83	39|44	Present
	GATK	chr08	20391354	20391354	G	A	SNV	missense_variant	Os08g0424600-01	0|1	82	39|43	Present
	GATK	chr11	590662	590662	A	T	SNV	3_prime_UTR_variant	Os11g0112650-01	1|1	53	0|53	Present
	GATK	chr11	2371877	2371877	C	A	SNV	intron_variant	Os11g0151002-00	1|1	28	0|28	Present
	GATK	chr11	19385853	19385853	G	T	SNV	splice_donor_variant&intron_variant	Os11g0532600-01	0|1	32	16|16	Present
7-30	GATK	chr01	19093906	19093906	C	T	SNV	3_prime_UTR_variant	Os01g0530400-01	1|1	25	0|25	Present
	GATK	chr02	27047367	27047367	C	T	SNV	splice_region_variant	Os02g0666200-02	1|1	35	0|35	Present
	GATK	chr03	32559679	32559679	A	T	SNV	downstream_gene_variant	Os03g0784500-01	1|1	54	0|54	Present
	GATK	chr05	20076500	20076500	C	T	SNV	intergenic_region	Os05g0410500-01-Os05g0410750	0|1	39	14|25	Present
	GATK	chr06	25304317	25304318	TC	T	DEL	downstream_gene_variant	Os06g0626766-00	1|1	22	0|10	Present
	Pindel	chr07	5777484	5777486	ACT	A	DEL	upstream_gene_variant	Os07g0207100-01	0|1	25	15|10	Present
	GATK	chr08	2030672	2030675	TGAA	T	DEL	upstream_gene_variant	Os08g0135900-02	1|1	24	0|23	Present
	GATK	chr08	3735766	3735777	AGTAGGACTCAT	A	DEL	frameshift_variant	Os08g0163400-01	1|1	55	0|50	Present
	Pindel	chr08	3735766	3735778	AGTAGGACTCATC	AA	RPL	frameshift_variant&missense_variant	Os08g0163400-01	1|1	81	2|79	Present
	GATK	chr12	21139419	21139419	G	A	SNV	5_prime_UTR_variant	Os12g0532600-01	0|1	192	88|104	Present
7-3B	GATK	chr01	16911272	16911272	A	T	SNV	intergenic_region	Os01g0393400-00-Os01g0495200	0|1	91	80|11	Present
	GATK	chr02	21153168	21153168	C	A	SNV	synonymous_variant	Os02g0558100-02	0|1	60	48|12	Absent
	GATK	chr02	27166840	27166840	G	A	SNV	5_prime_UTR_premature_start_codon_gain_variant	Os02g0669100-01	1|1	36	0|36	Present
	GATK	chr04	23660969	23660971	CAG	C	DEL	3_prime_UTR_variant	Os04g0473400-01	0|1	35	22|12	Present
	GATK	chr05	18370593	18370593	C	G	SNV	missense_variant	Os05g0380200-01	0|1	100	52|48	Present
	Pindel	chr05	19258724	19258724	C	CA	INS	intron_variant	Os05g0395600-01	0|1	35	19|16	Present
	GATK	chr05	21207004	21207004	A	AAATTATCTCCTGGAC	INS	upstream_gene_variant	Os05g0432650-00	1|1	14	0|14	Present
	Pindel	chr05	21207004	21207008	AGGCT	AAATTATCTCCTGGACGTTA	RPL	upstream_gene_variant	Os05g0432650-00	1|1	22	0|22	Present
	GATK	chr05	21207074	21207074	T	G	SNV	synonymous_variant	Os05g0432500-01	1|1	44	0|44	Present
	GATK	chr05	21207090	21207091	AG	A	DEL	frameshift_variant	Os05g0432500-01	1|1	36	0|33	Present
	Pindel	chr05	21207090	21207092	AGC	AA	RPL	frameshift_variant&missense_variant	Os05g0432500-01	1|1	43	2|41	Present
	GATK	chr06	216583	216583	T	A	SNV	upstream_gene_variant	Os06g0103100-01	0|1	17	7|10	Present
	GATK	chr06	2652933	2652933	A	ATT	INS	intron_variant	Os06g0151600-01	1|1	42	0|28	Present
	GATK	chr06	13948261	13948273	AAACTTACTCCAT	A	DEL	intron_variant	Os06g0347100-01	1|1	39	0|23	Present
	GATK	chr06	18955859	18955859	C	A	SNV	stop_gained	Os06g0517700-01	1|1	182	0|182	Present
	GATK	chr06	21213250	21213250	C	T	SNV	missense_variant	Os06g0556150-00	1|1	37	0|37	Present
	GATK	chr06	24957611	24957614	GTTC	G	DEL	5_prime_UTR_variant	Os06g0621600-01	1|1	63	0|54	Present
	GATK	chr07	2145437	2145437	C	A	SNV	upstream_gene_variant	Os07g0141450-00	1|1	33	0|33	Present
	GATK	chr08	7570792	7570792	A	G	SNV	intron_variant	Os08g0224300-01	1|1	16	0|16	Present
	GATK	chr12	3008251	3008251	C	A	SNV	intron_variant	Os12g0160200-00	1|1	30	0|30	Present
	Pindel	chr12	4215924	4216663	CAGATGAAGAATATCGTAAAATCGTATCAACAAATACCATAATCGGCGACTGTCACCGGTGTTCTGTCAGCCTTAGTTTGAACGTCCAATTTCAAGAGGT...(540bp)...AGCAATATTGCCCCGAGTTAGGGAGAATCAGGCCAATTTAATTATTTCTTCTGAATCCAGATGAAAGAACATTCATGTGGTGCCAGCTCACCCACCAATT	C	DEL	exon_loss_variant&splice_region_variant&splice_region_variant	Os12g0183200-00	1|1	31	1|30	Present
	GATK	chr12	4923054	4923054	C	T	SNV	intergenic_region	Os12g0195100-00-Os12g0196300	0|1	21	9|12	Present
Ne-1779	GATK	chr01	33742693	33742693	T	A	SNV	missense_variant	Os01g0796700-01	0|1	100	51|49	Present
	Pindel	chr02	6629455	6629553	CCACCGGCGAGGACGACGGCATCACCCTCGCCGCCGTCGAGCGGATGCCGCTGGTGAAGTCGGTGGTGTGGGAGGCGCTGCGCATGAACCCGCCGGTGG	CCACCGGCGGGTTCATGCGCAGCGCCTCCCACACCACCGACTTCACCAGCGGCATCCGCTCGACGGCGGCGAGGGTGATGCCGTCGTCCTCGCCGGTGG	INV	missense_variant	Os02g0218700-01	0|1	29	17|12	Present
	Pindel	chr03	21659803	21659899	CGTCAGCCCCTGCGCCGCGGCGCATGCAACCAGCACAACAAGATAAGCGTAGGCGGCGGCGGCGGCGGCGAGAAGCGTAGGCGGCGGCGGAGGAGGA	C	DEL	5_prime_UTR_variant	Os03g0586700-01	1|1	57	1|56	Present
	Pindel	chr06	510029	510055	CGATGACGATAATGTGTGCAACTTGCA	CATATACTGTTAGGATCGATGACGATAATGTGTGCAAGTTGCACACATTATCGTCATC	INV	downstream_gene_variant	Os06g0108600-00	0|1	39	29|10	Present
	GATK	chr06	6148599	6148599	C	T	SNV	downstream_gene_variant	Os06g0219500-00	1|1	41	0|41	Present
	GATK	chr06	8981215	8981215	C	T	SNV	downstream_gene_variant	Os06g0269200-01	1|1	57	0|57	Present
	GATK	chr06	15436270	15436270	C	T	SNV	intergenic_region	Os06g0367900-01-Os06g0468400	0|1	122	111|11	Present
	GATK	chr06	20736587	20736587	A	T	SNV	missense_variant	Os06g0548100-00	1|1	165	1|162	Failed
	Pindel	chr09	15325873	15624434	CATTACTGTAAGGGATCTCAATTGCAATTTTACCGGATGTTGATTGGTCCACGTGGCGTGCCAACGTTTAAGATAAATCCAGGAGTAATGAGGATTAAAA...(298362bp)...TAGAGTTCTTGCTCAACTTGGTCAGTGTTTGCTGATTTAGATATCGCACTGCGATAAGGCATATAAGCTCCGAATTCTTGGAGGGCATCAGCAAGATATG	CATATCTTGCTGATGCCCTCCAAGAATTCGGAGCTTATATGCCTTATCGCAGTGCGATATCTAAATCAGCAAACACTGACCAAGTTGAGCAAGAACTCTA...(298362bp)...TTTTAATCCTCATTACTCCTGGATTTATCTTAAACGTTGGCACGCCACGTGGACCAATCAACATCCGGTAAAATTGCAATTGAGATCCCTTACAGTAATG	INV	.	.	1|1	19	3|16	Present
	Pindel	chr09	15325883	15624431	AGGGATCTCAATTGCAATTTTACCGGATGTTGATTGGTCCACGTGGCGTGCCAACGTTTAAGATAAATCCAGGAGTAATGAGGATTAAAAAAATGCTAGG...(298349bp)...TTGTAGAGTTCTTGCTCAACTTGGTCAGTGTTTGCTGATTTAGATATCGCACTGCGATAAGGCATATAAGCTCCGAATTCTTGGAGGGCATCAGCAAGAT	ATCTTGCTGATGCCCTCCAAGAATTCGGAGCTTATATGCCTTATCGCAGTGCGATATCTAAATCAGCAAACACTGACCAAGTTGAGCAAGAACTCTACAA...(298349bp)...CCTAGCATTTTTTTAATCCTCATTACTCCTGGATTTATCTTAAACGTTGGCACGCCACGTGGACCAATCAACATCCGGTAAAATTGCAATTGAGATCCCT	INV	.	.	1|1	10	0|10	Present
	Pindel	chr09	17875772	17875773	TA	T	DEL	intron_variant	Os09g0469900-01	0|1	201	110|91	Failed
	GATK	chr09	20494959	20494959	G	A	SNV	3_prime_UTR_variant	Os09g0524800-02	1|1	78	0|78	Absent
	Pindel	chr10	14871002	14917450	TTGGGGAGAGAACTTTAGATGTTATGTAGATTGTAGAACAGACCTTGATATATGCAGTTTTTCCCCCCATGAAGTTTAGTATCTGCCTTAGTCTTACATG...(46249bp)...TCCCAAGCTGGGAAAAATGGAATCTCAATCGATAAAAGAATTCCGAGCAGAAGATCCAAGCCCAACTCGACCGACCCACGGCGTTGCAAGTACCATCATC	T	DEL	exon_loss_variant&splice_region_variant&splice_region_variant	Os10g0421500-01	1|1	15	0|15	Absent
*1 0|1: heterozygous, 1|1: homozygous (mutant-type)
