# Supplementary material for: Targeted exome sequencing of unselected heavy‐ion beam‐irradiated populations reveals less‐biased mutation characteristics in the rice genome
Source: Plant J. 2019 Feb 25;98(2):301–14. doi: 10.1111/tpj.14213 (PMC6850588; doi:10.1111/tpj.14213)
Supplement: Supplementary file 11 — Data S1. List of target exons in IRGSP Build 5 and Os‐Nipponbare‐Reference‐IRGSP‐1.0 sequences. [file TPJ-98-301-s011.xlsx]

## Sheet: Sheet1
List of target exons in the Build 5 and Os-Nipponbare-Reference-IRGSP-1.0 sequences
Target Name	Position in Build 5					Position in IRGSP-1.0
	Chr.	Start	End	Length		Chr.	Start	End	Length
b5_chr01_2420_2650	chr01	2420	2650	230		chr01	3421	3650	230
b5_chr01_2448_2616	chr01	2448	2616	168		chr01	3449	3616	168
b5_chr01_3319_3483	chr01	3319	3483	164		chr01	4320	4483	164
b5_chr01_3355_3456	chr01	3355	3456	101		chr01	4356	4456	101
b5_chr01_4407_4579	chr01	4407	4579	172		chr01	5408	5579	172
b5_chr01_4456_4560	chr01	4456	4560	104		chr01	5457	5560	104
b5_chr01_6097_6571	chr01	6097	6571	474		chr01	7098	7571	474
b5_chr01_6135_6944	chr01	6135	6944	809		chr01	7136	7944	809
b5_chr01_6578_6927	chr01	6578	6927	349		chr01	7579	7927	349
b5_chr01_6978_7131	chr01	6978	7131	153		chr01	7979	8131	153
b5_chr01_7027_7150	chr01	7027	7150	123		chr01	8028	8150	123
b5_chr01_7189_7357	chr01	7189	7357	168		chr01	8190	8357	168
b5_chr01_7225_7326	chr01	7225	7326	101		chr01	8226	8326	101
b5_chr01_7381_7633	chr01	7381	7633	252		chr01	8382	8633	252
b5_chr01_7407_7608	chr01	7407	7608	201		chr01	8408	8608	201
b5_chr01_8209_8626	chr01	8209	8626	417		chr01	9210	9626	417
b5_chr01_8209_8615	chr01	8209	8615	406		chr01	9210	9615	406
b5_chr01_9047_9227	chr01	9047	9227	180		chr01	10048	10227	180
b5_chr01_9093_9195	chr01	9093	9195	102		chr01	10094	10195	102
b5_chr01_9146_9360	chr01	9146	9360	214		chr01	10147	10360	214
b5_chr01_9234_9336	chr01	9234	9336	102		chr01	10235	10336	102
b5_chr01_10771_11071	chr01	10771	11071	300		chr01	11772	12071	300
b5_chr01_10797_11060	chr01	10797	11060	263		chr01	11798	12060	263
b5_chr01_11123_11349	chr01	11123	11349	226		chr01	12124	12349	226
b5_chr01_11151_11317	chr01	11151	11317	166		chr01	12152	12317	166
b5_chr01_11725_12263	chr01	11725	12263	538		chr01	12726	13263	538
b5_chr01_11773_12813	chr01	11773	12813	1040		chr01	12774	13813	1040
b5_chr01_12264_12412	chr01	12264	12412	148		chr01	13265	13412	148
b5_chr01_12436_12581	chr01	12436	12581	145		chr01	13437	13581	145
b5_chr01_12598_12795	chr01	12598	12795	197		chr01	13599	13795	197
b5_chr01_12905_13271	chr01	12905	13271	366		chr01	13906	14271	366
b5_chr01_12930_13238	chr01	12930	13238	308		chr01	13931	14238	308
b5_chr01_13267_13470	chr01	13267	13470	203		chr01	14268	14470	203
b5_chr01_13347_13448	chr01	13347	13448	101		chr01	14348	14448	101
b5_chr01_13942_14172	chr01	13942	14172	230		chr01	14943	15172	230
b5_chr01_13968_14171	chr01	13968	14171	203		chr01	14969	15171	203
b5_chr01_14214_14390	chr01	14214	14390	176		chr01	15215	15390	176
b5_chr01_14261_14363	chr01	14261	14363	102		chr01	15262	15363	102
b5_chr01_15598_15976	chr01	15598	15976	378		chr01	16599	16976	378
b5_chr01_15619_15920	chr01	15619	15920	301		chr01	16620	16920	301
b5_chr01_16332_16508	chr01	16332	16508	176		chr01	17333	17508	176
b5_chr01_16377_16479	chr01	16377	16479	102		chr01	17378	17479	102
b5_chr01_16551_17223	chr01	16551	17223	672		chr01	17552	18223	672
b5_chr01_16557_17258	chr01	16557	17258	701		chr01	17558	18258	701
b5_chr01_17438_17622	chr01	17438	17622	184		chr01	18439	18622	184
b5_chr01_17485_17586	chr01	17485	17586	101		chr01	18486	18586	101
b5_chr01_17916_18056	chr01	17916	18056	140		chr01	18917	19056	140
b5_chr01_17961_18063	chr01	17961	18063	102		chr01	18962	19063	102
b5_chr01_18052_18142	chr01	18052	18142	90		chr01	19053	19142	90
b5_chr01_18141_18321	chr01	18141	18321	180		chr01	19142	19321	180
b5_chr01_18151_18306	chr01	18151	18306	155		chr01	19152	19306	155
b5_chr01_18462_18639	chr01	18462	18639	177		chr01	19463	19639	177
b5_chr01_18511_18612	chr01	18511	18612	101		chr01	19512	19612	101
b5_chr01_22163_22324	chr01	22163	22324	161		chr01	23164	23324	161
b5_chr01_22205_22307	chr01	22205	22307	102		chr01	23206	23307	102
b5_chr01_22571_22847	chr01	22571	22847	276		chr01	23572	23847	276
b5_chr01_22575_22734	chr01	22575	22734	159		chr01	23576	23734	159
b5_chr01_22742_22844	chr01	22742	22844	102		chr01	23743	23844	102
b5_chr01_22896_23076	chr01	22896	23076	180		chr01	23897	24076	180
b5_chr01_22946_23048	chr01	22946	23048	102		chr01	23947	24048	102
b5_chr01_23435_23624	chr01	23435	23624	189		chr01	24436	24624	189
b5_chr01_23483_23585	chr01	23483	23585	102		chr01	24484	24585	102
b5_chr01_24393_24564	chr01	24393	24564	171		chr01	25394	25564	171
b5_chr01_24431_24532	chr01	24431	24532	101		chr01	25432	25532	101
b5_chr01_24854_25358	chr01	24854	25358	504		chr01	25855	26358	504
b5_chr01_24882_25423	chr01	24882	25423	541		chr01	25883	26423	541
b5_chr01_26190_26321	chr01	26190	26321	131		chr01	27191	27321	131
b5_chr01_26205_26307	chr01	26205	26307	102		chr01	27206	27307	102
b5_chr01_26331_26658	chr01	26331	26658	327		chr01	27332	27658	327
b5_chr01_26369_26641	chr01	26369	26641	272		chr01	27370	27641	272
b5_chr01_27050_27320	chr01	27050	27320	270		chr01	28051	28320	270
b5_chr01_27089_27293	chr01	27089	27293	204		chr01	28090	28293	204
b5_chr01_27264_27460	chr01	27264	27460	196		chr01	28265	28460	196
b5_chr01_27341_27442	chr01	27341	27442	101		chr01	28342	28442	101
b5_chr01_28872_29028	chr01	28872	29028	156		chr01	29873	30028	156
b5_chr01_28907_29008	chr01	28907	29008	101		chr01	29908	30008	101
b5_chr01_29088_29266	chr01	29088	29266	178		chr01	30089	30266	178
b5_chr01_29136_29237	chr01	29136	29237	101		chr01	30137	30237	101
b5_chr01_29684_29860	chr01	29684	29860	176		chr01	30685	30860	176
b5_chr01_29719_29821	chr01	29719	29821	102		chr01	30720	30821	102
b5_chr01_29813_30005	chr01	29813	30005	192		chr01	30814	31005	192
b5_chr01_29873_29974	chr01	29873	29974	101		chr01	30874	30974	101
b5_chr01_30200_30349	chr01	30200	30349	149		chr01	31201	31349	149
b5_chr01_30240_30342	chr01	30240	30342	102		chr01	31241	31342	102
b5_chr01_30468_30638	chr01	30468	30638	170		chr01	31469	31638	170
b5_chr01_30504_30606	chr01	30504	30606	102		chr01	31505	31606	102
b5_chr01_31335_31480	chr01	31335	31480	145		chr01	32336	32480	145
b5_chr01_31370_31472	chr01	31370	31472	102		chr01	32371	32472	102
b5_chr01_31452_31606	chr01	31452	31606	154		chr01	32453	32606	154
b5_chr01_31528_31629	chr01	31528	31629	101		chr01	32529	32629	101
b5_chr01_31598_31808	chr01	31598	31808	210		chr01	32599	32808	210
b5_chr01_31677_31778	chr01	31677	31778	101		chr01	32678	32778	101
b5_chr01_31752_31892	chr01	31752	31892	140		chr01	32753	32892	140
b5_chr01_31815_31917	chr01	31815	31917	102		chr01	32816	32917	102
b5_chr01_32201_32379	chr01	32201	32379	178		chr01	33202	33379	178
b5_chr01_32251_32352	chr01	32251	32352	101		chr01	33252	33352	101
b5_chr01_32336_32477	chr01	32336	32477	141		chr01	33337	33477	141
b5_chr01_32384_32486	chr01	32384	32486	102		chr01	33385	33486	102
b5_chr01_32449_32657	chr01	32449	32657	208		chr01	33450	33657	208
b5_chr01_32529_32630	chr01	32529	32630	101		chr01	33530	33630	101
b5_chr01_32929_33130	chr01	32929	33130	201		chr01	33930	34130	201
b5_chr01_32974_33124	chr01	32974	33124	150		chr01	33975	34124	150
b5_chr01_34702_34964	chr01	34702	34964	262		chr01	35703	35964	262
b5_chr01_34742_34939	chr01	34742	34939	197		chr01	35743	35939	197
b5_chr01_34917_35119	chr01	34917	35119	202		chr01	35918	36119	202
b5_chr01_34998_35100	chr01	34998	35100	102		chr01	35999	36100	102
b5_chr01_35486_35701	chr01	35486	35701	215		chr01	36487	36701	215
b5_chr01_35516_35668	chr01	35516	35668	152		chr01	36517	36668	152
b5_chr01_35751_35893	chr01	35751	35893	142		chr01	36752	36893	142
b5_chr01_35796_35898	chr01	35796	35898	102		chr01	36797	36898	102
b5_chr01_36563_36822	chr01	36563	36822	259		chr01	37564	37822	259
b5_chr01_36593_36818	chr01	36593	36818	225		chr01	37594	37818	225
b5_chr01_36846_37056	chr01	36846	37056	210		chr01	37847	38056	210
b5_chr01_36891_37033	chr01	36891	37033	142		chr01	37892	38033	142
b5_chr01_37223_37371	chr01	37223	37371	148		chr01	38224	38371	148
b5_chr01_37250_37351	chr01	37250	37351	101		chr01	38251	38351	101
b5_chr01_37382_37566	chr01	37382	37566	184		chr01	38383	38566	184
b5_chr01_37428_37530	chr01	37428	37530	102		chr01	38429	38530	102
b5_chr01_38269_38473	chr01	38269	38473	204		chr01	39270	39473	204
b5_chr01_38318_38445	chr01	38318	38445	127		chr01	39319	39445	127
b5_chr01_38430_38642	chr01	38430	38642	212		chr01	39431	39642	212
b5_chr01_38509_38611	chr01	38509	38611	102		chr01	39510	39611	102
b5_chr01_38888_39076	chr01	38888	39076	188		chr01	39889	40076	188
b5_chr01_38938_39046	chr01	38938	39046	108		chr01	39939	40046	108
b5_chr01_39076_39236	chr01	39076	39236	160		chr01	40077	40236	160
b5_chr01_39111_39212	chr01	39111	39212	101		chr01	40112	40212	101
b5_chr01_39405_39635	chr01	39405	39635	230		chr01	40406	40635	230
b5_chr01_39455_39602	chr01	39455	39602	147		chr01	40456	40602	147
b5_chr01_39651_39806	chr01	39651	39806	155		chr01	40652	40806	155
b5_chr01_39691_39792	chr01	39691	39792	101		chr01	40692	40792	101
b5_chr01_39838_40026	chr01	39838	40026	188		chr01	40839	41026	188
b5_chr01_39884_40007	chr01	39884	40007	123		chr01	40885	41007	123
b5_chr01_56131_56491	chr01	56131	56491	360		chr01	57132	57491	360
b5_chr01_56156_56836	chr01	56156	56836	680		chr01	57157	57836	680
b5_chr01_56494_56750	chr01	56494	56750	256		chr01	57495	57750	256
b5_chr01_56789_56872	chr01	56789	56872	83		chr01	57790	57872	83
b5_chr01_57441_57611	chr01	57441	57611	170		chr01	58442	58611	170
b5_chr01_57481_57583	chr01	57481	57583	102		chr01	58482	58583	102
b5_chr01_57607_57710	chr01	57607	57710	103		chr01	58608	58710	103
b5_chr01_57657_60090	chr01	57657	60090	2433		chr01	58658	61090	2433
b5_chr01_57712_57781	chr01	57712	57781	69		chr01	58713	58781	69
b5_chr01_57812_58137	chr01	57812	58137	325		chr01	58813	59137	325
b5_chr01_58192_59312	chr01	58192	59312	1120		chr01	59193	60312	1120
b5_chr01_59367_59574	chr01	59367	59574	207		chr01	60368	60574	207
b5_chr01_59601_60095	chr01	59601	60095	494		chr01	60602	61095	494
b5_chr01_61053_61327	chr01	61053	61327	274		chr01	62054	62327	274
b5_chr01_61103_61295	chr01	61103	61295	192		chr01	62104	62295	192
b5_chr01_61374_61765	chr01	61374	61765	391		chr01	62375	62765	391
b5_chr01_61384_61905	chr01	61384	61905	521		chr01	62385	62905	521
b5_chr01_61829_61908	chr01	61829	61908	79		chr01	62830	62908	79
b5_chr01_61950_62150	chr01	61950	62150	200		chr01	62951	63150	200
b5_chr01_61995_62114	chr01	61995	62114	119		chr01	62996	63114	119
b5_chr01_62208_62358	chr01	62208	62358	150		chr01	63209	63358	150
b5_chr01_62245_62347	chr01	62245	62347	102		chr01	63246	63347	102
b5_chr01_62621_62813	chr01	62621	62813	192		chr01	63622	63813	192
b5_chr01_62669_62783	chr01	62669	62783	114		chr01	63670	63783	114
b5_chr01_62830_63047	chr01	62830	63047	217		chr01	63831	64047	217
b5_chr01_62876_63020	chr01	62876	63020	144		chr01	63877	64020	144
b5_chr01_63297_63467	chr01	63297	63467	170		chr01	64298	64467	170
b5_chr01_63334_63435	chr01	63334	63435	101		chr01	64335	64435	101
b5_chr01_63614_63813	chr01	63614	63813	199		chr01	64615	64813	199
b5_chr01_63664_63779	chr01	63664	63779	115		chr01	64665	64779	115
b5_chr01_63874_64174	chr01	63874	64174	300		chr01	64875	65174	300
b5_chr01_63901_64152	chr01	63901	64152	251		chr01	64902	65152	251
b5_chr01_64221_64444	chr01	64221	64444	223		chr01	65222	65444	223
b5_chr01_64247_64431	chr01	64247	64431	184		chr01	65248	65431	184
b5_chr01_64579_64936	chr01	64579	64936	357		chr01	65580	65936	357
b5_chr01_64627_64950	chr01	64627	64950	323		chr01	65628	65950	323
b5_chr01_71854_71970	chr01	71854	71970	116		chr01	72855	72970	116
b5_chr01_71902_72935	chr01	71902	72935	1033		chr01	72903	73935	1033
b5_chr01_71972_72121	chr01	71972	72121	149		chr01	72973	73121	149
b5_chr01_72134_72415	chr01	72134	72415	281		chr01	73135	73415	281
b5_chr01_72447_72558	chr01	72447	72558	111		chr01	73448	73558	111
b5_chr01_72593_72909	chr01	72593	72909	316		chr01	73594	73909	316
b5_chr01_73427_73982	chr01	73427	73982	555		chr01	74428	74982	555
b5_chr01_73467_73981	chr01	73467	73981	514		chr01	74468	74981	514
b5_chr01_74570_74725	chr01	74570	74725	155		chr01	75571	75725	155
b5_chr01_74618_76008	chr01	74618	76008	1390		chr01	75619	77008	1390
b5_chr01_74741_75092	chr01	74741	75092	351		chr01	75742	76092	351
b5_chr01_75149_75959	chr01	75149	75959	810		chr01	76150	76959	810
b5_chr01_75962_76046	chr01	75962	76046	84		chr01	76963	77046	84
b5_chr01_81466_81941	chr01	81466	81941	475		chr01	82467	82941	475
b5_chr01_81506_81932	chr01	81506	81932	426		chr01	82507	82932	426
b5_chr01_82670_82897	chr01	82670	82897	227		chr01	83671	83897	227
b5_chr01_82717_82864	chr01	82717	82864	147		chr01	83718	83864	147
b5_chr01_84363_84629	chr01	84363	84629	266		chr01	85364	85629	266
b5_chr01_84378_84600	chr01	84378	84600	222		chr01	85379	85600	222
b5_chr01_84685_84862	chr01	84685	84862	177		chr01	85686	85862	177
b5_chr01_84732_84834	chr01	84732	84834	102		chr01	85733	85834	102
b5_chr01_84885_85099	chr01	84885	85099	214		chr01	85886	86099	214
b5_chr01_84934_85086	chr01	84934	85086	152		chr01	85935	86086	152
b5_chr01_85157_85346	chr01	85157	85346	189		chr01	86158	86346	189
b5_chr01_85204_85306	chr01	85204	85306	102		chr01	86205	86306	102
b5_chr01_85398_86681	chr01	85398	86681	1283		chr01	86399	87681	1283
b5_chr01_85410_85517	chr01	85410	85517	107		chr01	86411	86517	107
b5_chr01_85530_85738	chr01	85530	85738	208		chr01	86531	86738	208
b5_chr01_85742_85861	chr01	85742	85861	119		chr01	86743	86861	119
b5_chr01_85918_86625	chr01	85918	86625	707		chr01	86919	87625	707
b5_chr01_86631_86709	chr01	86631	86709	78		chr01	87632	87709	78
b5_chr01_87240_87429	chr01	87240	87429	189		chr01	88241	88429	189
b5_chr01_87290_87398	chr01	87290	87398	108		chr01	88291	88398	108
b5_chr01_87445_87625	chr01	87445	87625	180		chr01	88446	88625	180
b5_chr01_87490_87592	chr01	87490	87592	102		chr01	88491	88592	102
b5_chr01_87945_88215	chr01	87945	88215	270		chr01	88946	89215	270
b5_chr01_87985_88204	chr01	87985	88204	219		chr01	88986	89204	219
b5_chr01_88779_89359	chr01	88779	89359	580		chr01	89780	90359	580
b5_chr01_88824_90411	chr01	88824	90411	1587		chr01	89825	91411	1587
b5_chr01_89414_89786	chr01	89414	89786	372		chr01	90415	90786	372
b5_chr01_89804_90324	chr01	89804	90324	520		chr01	90805	91324	520
b5_chr01_133260_133564	chr01	133260	133564	304		chr01	134261	134564	304
b5_chr01_133310_133615	chr01	133310	133615	305		chr01	134311	134615	305
b5_chr01_133614_133857	chr01	133614	133857	243		chr01	134615	134857	243
b5_chr01_133697_133824	chr01	133697	133824	127		chr01	134698	134824	127
b5_chr01_133881_134246	chr01	133881	134246	365		chr01	134882	135246	365
b5_chr01_133911_134253	chr01	133911	134253	342		chr01	134912	135253	342
b5_chr01_139112_139657	chr01	139112	139657	545		chr01	140113	140657	545
b5_chr01_139149_140415	chr01	139149	140415	1266		chr01	140150	141415	1266
b5_chr01_139674_139806	chr01	139674	139806	132		chr01	140675	140806	132
b5_chr01_139862_140353	chr01	139862	140353	491		chr01	140863	141353	491
b5_chr01_140353_140429	chr01	140353	140429	76		chr01	141354	141429	76
b5_chr01_141034_141112	chr01	141034	141112	78		chr01	142037	142114	76
b5_chr01_141083_141631	chr01	141083	141631	548		chr01	142084	142631	548
b5_chr01_141118_141660	chr01	141118	141660	542		chr01	142119	142660	542
b5_chr01_142160_142443	chr01	142160	142443	283		chr01	143161	143443	283
b5_chr01_142190_142431	chr01	142190	142431	241		chr01	143191	143431	241
b5_chr01_142536_142702	chr01	142536	142702	166		chr01	143537	143702	166
b5_chr01_142562_142680	chr01	142562	142680	118		chr01	143563	143680	118
b5_chr01_142775_142935	chr01	142775	142935	160		chr01	143776	143935	160
b5_chr01_142811_142913	chr01	142811	142913	102		chr01	143812	143913	102
b5_chr01_144597_144811	chr01	144597	144811	214		chr01	145598	145811	214
b5_chr01_144644_144786	chr01	144644	144786	142		chr01	145645	145786	142
b5_chr01_144829_144981	chr01	144829	144981	152		chr01	145830	145981	152
b5_chr01_144877_144978	chr01	144877	144978	101		chr01	145878	145978	101
b5_chr01_144959_145078	chr01	144959	145078	119		chr01	145960	146078	119
b5_chr01_145004_145105	chr01	145004	145105	101		chr01	146005	146105	101
b5_chr01_145153_145342	chr01	145153	145342	189		chr01	146154	146342	189
b5_chr01_145178_145339	chr01	145178	145339	161		chr01	146179	146339	161
b5_chr01_145390_145561	chr01	145390	145561	171		chr01	146391	146561	171
b5_chr01_145440_145541	chr01	145440	145541	101		chr01	146441	146541	101
b5_chr01_145560_145756	chr01	145560	145756	196		chr01	146561	146756	196
b5_chr01_145610_145719	chr01	145610	145719	109		chr01	146611	146719	109
b5_chr01_146044_146230	chr01	146044	146230	186		chr01	147045	147230	186
b5_chr01_146094_146195	chr01	146094	146195	101		chr01	147095	147195	101
b5_chr01_146247_146344	chr01	146247	146344	97		chr01	147248	147344	97
b5_chr01_146292_146393	chr01	146292	146393	101		chr01	147293	147393	101
b5_chr01_146352_146424	chr01	146352	146424	72		chr01	147353	147424	72
b5_chr01_146443_146629	chr01	146443	146629	186		chr01	147444	147629	186
b5_chr01_146490_146591	chr01	146490	146591	101		chr01	147491	147591	101
b5_chr01_147146_147313	chr01	147146	147313	167		chr01	148147	148313	167
b5_chr01_147196_147330	chr01	147196	147330	134		chr01	148197	148330	134
b5_chr01_148399_148571	chr01	148399	148571	172		chr01	149400	149571	172
b5_chr01_148448_148549	chr01	148448	148549	101		chr01	149449	149549	101
b5_chr01_148584_148769	chr01	148584	148769	185		chr01	149585	149769	185
b5_chr01_148633_148742	chr01	148633	148742	109		chr01	149634	149742	109
b5_chr01_148794_148974	chr01	148794	148974	180		chr01	149795	149974	180
b5_chr01_148842_148944	chr01	148842	148944	102		chr01	149843	149944	102
b5_chr01_149103_149343	chr01	149103	149343	240		chr01	150104	150343	240
b5_chr01_149151_149318	chr01	149151	149318	167		chr01	150152	150318	167
b5_chr01_151807_152053	chr01	151807	152053	246		chr01	152808	153053	246
b5_chr01_151853_152025	chr01	151853	152025	172		chr01	152854	153025	172
b5_chr01_152138_152433	chr01	152138	152433	295		chr01	153139	153433	295
b5_chr01_152177_153646	chr01	152177	153646	1469		chr01	153178	154646	1469
b5_chr01_152452_152527	chr01	152452	152527	75		chr01	153453	153527	75
b5_chr01_152528_152608	chr01	152528	152608	80		chr01	153529	153608	80
b5_chr01_152618_153014	chr01	152618	153014	396		chr01	153619	154014	396
b5_chr01_153070_153250	chr01	153070	153250	180		chr01	154071	154250	180
b5_chr01_153251_153684	chr01	153251	153684	433		chr01	154252	154684	433
b5_chr01_153962_154482	chr01	153962	154482	520		chr01	154963	155482	520
b5_chr01_154009_154450	chr01	154009	154450	441		chr01	155010	155450	441
b5_chr01_154497_155217	chr01	154497	155217	720		chr01	155498	156217	720
b5_chr01_154542_155214	chr01	154542	155214	672		chr01	155543	156214	672
b5_chr01_168538_168712	chr01	168538	168712	174		chr01	169539	169712	174
b5_chr01_168576_168678	chr01	168576	168678	102		chr01	169577	169678	102
b5_chr01_168711_168907	chr01	168711	168907	196		chr01	169712	169907	196
b5_chr01_168750_168909	chr01	168750	168909	159		chr01	169751	169909	159
b5_chr01_169061_169140	chr01	169061	169140	79		chr01	170062	170140	79
b5_chr01_169090_169260	chr01	169090	169260	170		chr01	170091	170260	170
b5_chr01_169149_169268	chr01	169149	169268	119		chr01	170150	170268	119
b5_chr01_169969_170149	chr01	169969	170149	180		chr01	170970	171149	180
b5_chr01_170019_170120	chr01	170019	170120	101		chr01	171020	171120	101
b5_chr01_170355_170571	chr01	170355	170571	216		chr01	171356	171571	216
b5_chr01_170405_170554	chr01	170405	170554	149		chr01	171406	171554	149
b5_chr01_170718_170904	chr01	170718	170904	186		chr01	171719	171904	186
b5_chr01_170763_170875	chr01	170763	170875	112		chr01	171764	171875	112
b5_chr01_171342_171516	chr01	171342	171516	174		chr01	172343	172516	174
b5_chr01_171382_171484	chr01	171382	171484	102		chr01	172383	172484	102
b5_chr01_171543_171684	chr01	171543	171684	141		chr01	172544	172684	141
b5_chr01_171573_171675	chr01	171573	171675	102		chr01	172574	172675	102
b5_chr01_171739_171907	chr01	171739	171907	168		chr01	172740	172907	168
b5_chr01_171769_171921	chr01	171769	171921	152		chr01	172770	172921	152
b5_chr01_171913_172093	chr01	171913	172093	180		chr01	172914	173093	180
b5_chr01_171987_172088	chr01	171987	172088	101		chr01	172988	173088	101
b5_chr01_177596_177918	chr01	177596	177918	322		chr01	178597	178918	322
b5_chr01_177641_179462	chr01	177641	179462	1821		chr01	178642	180462	1821
b5_chr01_177946_178058	chr01	177946	178058	112		chr01	178947	179058	112
b5_chr01_178094_178473	chr01	178094	178473	379		chr01	179095	179473	379
b5_chr01_178486_178880	chr01	178486	178880	394		chr01	179487	179880	394
b5_chr01_178883_179468	chr01	178883	179468	585		chr01	179884	180468	585
b5_chr01_184416_184827	chr01	184416	184827	411		chr01	185417	185827	411
b5_chr01_184434_184827	chr01	184434	184827	393		chr01	185435	185827	393
b5_chr01_185466_185800	chr01	185466	185800	334		chr01	186467	186800	334
b5_chr01_185515_185771	chr01	185515	185771	256		chr01	186516	186771	256
b5_chr01_186521_186808	chr01	186521	186808	287		chr01	187522	187808	287
b5_chr01_186546_186768	chr01	186546	186768	222		chr01	187547	187768	222
b5_chr01_188345_188492	chr01	188345	188492	147		chr01	189346	189492	147
b5_chr01_188395_188715	chr01	188395	188715	320		chr01	189396	189715	320
b5_chr01_188550_188730	chr01	188550	188730	180		chr01	189551	189730	180
b5_chr01_188790_188977	chr01	188790	188977	187		chr01	189791	189977	187
b5_chr01_188840_188990	chr01	188840	188990	150		chr01	189841	189990	150
b5_chr01_189037_189257	chr01	189037	189257	220		chr01	190038	190257	220
b5_chr01_189086_189231	chr01	189086	189231	145		chr01	190087	190231	145
b5_chr01_192816_193149	chr01	192816	193149	333		chr01	193817	194149	333
b5_chr01_192863_194429	chr01	192863	194429	1566		chr01	193864	195429	1566
b5_chr01_193155_193263	chr01	193155	193263	108		chr01	194156	194263	108
b5_chr01_193293_194416	chr01	193293	194416	1123		chr01	194294	195416	1123
b5_chr01_197076_197170	chr01	197076	197170	94		chr01	198077	198170	94
b5_chr01_197126_197228	chr01	197126	197228	102		chr01	198127	198228	102
b5_chr01_197171_197261	chr01	197171	197261	90		chr01	198172	198261	90
b5_chr01_197804_198470	chr01	197804	198470	666		chr01	198805	199470	666
b5_chr01_197829_199036	chr01	197829	199036	1207		chr01	198830	200036	1207
b5_chr01_198584_198749	chr01	198584	198749	165		chr01	199585	199749	165
b5_chr01_198771_198951	chr01	198771	198951	180		chr01	199772	199951	180
b5_chr01_198964_199039	chr01	198964	199039	75		chr01	199965	200039	75
b5_chr01_199202_199493	chr01	199202	199493	291		chr01	200203	200493	291
b5_chr01_199252_199479	chr01	199252	199479	227		chr01	200253	200479	227
b5_chr01_200975_201151	chr01	200975	201151	176		chr01	201976	202151	176
b5_chr01_201025_201126	chr01	201025	201126	101		chr01	202026	202126	101
b5_chr01_201201_201386	chr01	201201	201386	185		chr01	202202	202386	185
b5_chr01_201251_201359	chr01	201251	201359	108		chr01	202252	202359	108
b5_chr01_201957_202164	chr01	201957	202164	207		chr01	202958	203164	207
b5_chr01_202006_202127	chr01	202006	202127	121		chr01	203007	203127	121
b5_chr01_202283_202462	chr01	202283	202462	179		chr01	203284	203462	179
b5_chr01_202301_202429	chr01	202301	202429	128		chr01	203302	203429	128
b5_chr01_202495_202676	chr01	202495	202676	181		chr01	203496	203676	181
b5_chr01_202510_202658	chr01	202510	202658	148		chr01	203511	203658	148
b5_chr01_202720_202957	chr01	202720	202957	237		chr01	203721	203957	237
b5_chr01_202759_202938	chr01	202759	202938	179		chr01	203760	203938	179
b5_chr01_203165_203468	chr01	203165	203468	303		chr01	204166	204468	303
b5_chr01_203202_203440	chr01	203202	203440	238		chr01	204203	204440	238
b5_chr01_203498_203646	chr01	203498	203646	148		chr01	204499	204646	148
b5_chr01_203538_203639	chr01	203538	203639	101		chr01	204539	204639	101
b5_chr01_203684_203885	chr01	203684	203885	201		chr01	204685	204885	201
b5_chr01_203729_203875	chr01	203729	203875	146		chr01	204730	204875	146
b5_chr01_203996_204170	chr01	203996	204170	174		chr01	204997	205170	174
b5_chr01_204041_204149	chr01	204041	204149	108		chr01	205042	205149	108
b5_chr01_204233_204396	chr01	204233	204396	163		chr01	205234	205396	163
b5_chr01_204283_204384	chr01	204283	204384	101		chr01	205284	205384	101
b5_chr01_204457_204629	chr01	204457	204629	172		chr01	205458	205629	172
b5_chr01_204487_204589	chr01	204487	204589	102		chr01	205488	205589	102
b5_chr01_205429_206056	chr01	205429	206056	627		chr01	206430	207056	627
b5_chr01_205449_206029	chr01	205449	206029	580		chr01	206450	207029	580
b5_chr01_206655_206967	chr01	206655	206967	312		chr01	207656	207967	312
b5_chr01_206705_207276	chr01	206705	207276	571		chr01	207706	208276	571
b5_chr01_207016_207268	chr01	207016	207268	252		chr01	208017	208268	252
b5_chr01_207380_207866	chr01	207380	207866	486		chr01	208381	208866	486
b5_chr01_207407_207836	chr01	207407	207836	429		chr01	208408	208836	429
b5_chr01_208380_208489	chr01	208380	208489	109		chr01	209381	209489	109
b5_chr01_208430_208532	chr01	208430	208532	102		chr01	209431	209532	102
b5_chr01_208494_208566	chr01	208494	208566	72		chr01	209495	209566	72
b5_chr01_209233_209390	chr01	209233	209390	157		chr01	210234	210390	157
b5_chr01_209282_209563	chr01	209282	209563	281		chr01	210283	210563	281
b5_chr01_209391_209595	chr01	209391	209595	204		chr01	210392	210595	204
b5_chr01_209619_209877	chr01	209619	209877	258		chr01	210620	210877	258
b5_chr01_209658_209890	chr01	209658	209890	232		chr01	210659	210890	232
b5_chr01_209969_210172	chr01	209969	210172	203		chr01	210970	211172	203
b5_chr01_210014_210160	chr01	210014	210160	146		chr01	211015	211160	146
b5_chr01_211207_211396	chr01	211207	211396	189		chr01	212208	212396	189
b5_chr01_211257_211359	chr01	211257	211359	102		chr01	212258	212359	102
b5_chr01_211358_211592	chr01	211358	211592	234		chr01	212359	212592	234
b5_chr01_211432_211579	chr01	211432	211579	147		chr01	212433	212579	147
b5_chr01_212454_212657	chr01	212454	212657	203		chr01	213455	213657	203
b5_chr01_212489_212639	chr01	212489	212639	150		chr01	213490	213639	150
b5_chr01_212634_212847	chr01	212634	212847	213		chr01	213635	213847	213
b5_chr01_212713_212815	chr01	212713	212815	102		chr01	213714	213815	102
b5_chr01_215180_215444	chr01	215180	215444	264		chr01	216181	216444	264
b5_chr01_215208_216345	chr01	215208	216345	1137		chr01	216209	217345	1137
b5_chr01_215523_215656	chr01	215523	215656	133		chr01	216524	216656	133
b5_chr01_215693_216008	chr01	215693	216008	315		chr01	216694	217008	315
b5_chr01_216016_216375	chr01	216016	216375	359		chr01	217017	217375	359
b5_chr01_226151_226226	chr01	226151	226226	75		chr01	227152	227226	75
b5_chr01_226181_226634	chr01	226181	226634	453		chr01	227182	227634	453
b5_chr01_226236_226647	chr01	226236	226647	411		chr01	227237	227647	411
b5_chr01_226696_226900	chr01	226696	226900	204		chr01	227697	227900	204
b5_chr01_226741_226864	chr01	226741	226864	123		chr01	227742	227864	123
b5_chr01_227545_227781	chr01	227545	227781	236		chr01	228546	228781	236
b5_chr01_227556_227785	chr01	227556	227785	229		chr01	228557	228785	229
b5_chr01_227834_228013	chr01	227834	228013	179		chr01	228835	229013	179
b5_chr01_227879_227981	chr01	227879	227981	102		chr01	228880	228981	102
b5_chr01_240857_241127	chr01	240857	241127	270		chr01	241858	242127	270
b5_chr01_240907_241091	chr01	240907	241091	184		chr01	241908	242091	184
b5_chr01_241149_241430	chr01	241149	241430	281		chr01	242150	242430	281
b5_chr01_241198_241977	chr01	241198	241977	779		chr01	242199	242977	779
b5_chr01_241458_241804	chr01	241458	241804	346		chr01	242459	242804	346
b5_chr01_241806_241892	chr01	241806	241892	86		chr01	242807	242892	86
b5_chr01_241908_241992	chr01	241908	241992	84		chr01	242909	242992	84
b5_chr01_247925_248138	chr01	247925	248138	213		chr01	248926	249138	213
b5_chr01_247970_248107	chr01	247970	248107	137		chr01	248971	249107	137
b5_chr01_248320_248499	chr01	248320	248499	179		chr01	249321	249499	179
b5_chr01_248368_248468	chr01	248368	248468	100		chr01	249369	249468	100
b5_chr01_248809_248979	chr01	248809	248979	170		chr01	249810	249979	170
b5_chr01_248857_248959	chr01	248857	248959	102		chr01	249858	249959	102
b5_chr01_249566_249792	chr01	249566	249792	226		chr01	250567	250792	226
b5_chr01_249616_249781	chr01	249616	249781	165		chr01	250617	250781	165
b5_chr01_249769_249980	chr01	249769	249980	211		chr01	250770	250980	211
b5_chr01_249849_249950	chr01	249849	249950	101		chr01	250850	250950	101
b5_chr01_249987_250128	chr01	249987	250128	141		chr01	250988	251128	141
b5_chr01_250003_250104	chr01	250003	250104	101		chr01	251004	251104	101
b5_chr01_250254_250436	chr01	250254	250436	182		chr01	251255	251436	182
b5_chr01_250299_250400	chr01	250299	250400	101		chr01	251300	251400	101
b5_chr01_250642_250826	chr01	250642	250826	184		chr01	251643	251826	184
b5_chr01_250691_250793	chr01	250691	250793	102		chr01	251692	251793	102
b5_chr01_254278_254582	chr01	254278	254582	304		chr01	255279	255582	304
b5_chr01_254324_254553	chr01	254324	254553	229		chr01	255325	255553	229
b5_chr01_254636_255096	chr01	254636	255096	460		chr01	255637	256096	460
b5_chr01_254673_255098	chr01	254673	255098	425		chr01	255674	256098	425
b5_chr01_255302_255471	chr01	255302	255471	169		chr01	256303	256471	169
b5_chr01_255350_255451	chr01	255350	255451	101		chr01	256351	256451	101
b5_chr01_260513_260684	chr01	260513	260684	171		chr01	261514	261684	171
b5_chr01_260561_260661	chr01	260561	260661	100		chr01	261562	261661	100
b5_chr01_260697_260865	chr01	260697	260865	168		chr01	261698	261865	168
b5_chr01_260735_260836	chr01	260735	260836	101		chr01	261736	261836	101
b5_chr01_260815_261001	chr01	260815	261001	186		chr01	261816	262001	186
b5_chr01_260867_260968	chr01	260867	260968	101		chr01	261868	261968	101
b5_chr01_261536_261720	chr01	261536	261720	184		chr01	262537	262720	184
b5_chr01_261581_261681	chr01	261581	261681	100		chr01	262582	262681	100
b5_chr01_261879_262180	chr01	261879	262180	301		chr01	262880	263180	301
b5_chr01_261924_262181	chr01	261924	262181	257		chr01	262925	263181	257
b5_chr01_262486_262674	chr01	262486	262674	188		chr01	263487	263674	188
b5_chr01_262524_262640	chr01	262524	262640	116		chr01	263525	263640	116
b5_chr01_262955_263145	chr01	262955	263145	190		chr01	263956	264145	190
b5_chr01_263005_263106	chr01	263005	263106	101		chr01	264006	264106	101
b5_chr01_264209_264441	chr01	264209	264441	232		chr01	265210	265441	232
b5_chr01_264235_264415	chr01	264235	264415	180		chr01	265236	265415	180
b5_chr01_264497_264674	chr01	264497	264674	177		chr01	265498	265674	177
b5_chr01_264505_264649	chr01	264505	264649	144		chr01	265506	265649	144
b5_chr01_264645_264858	chr01	264645	264858	213		chr01	265646	265858	213
b5_chr01_264727_264829	chr01	264727	264829	102		chr01	265728	265829	102
b5_chr01_264863_265039	chr01	264863	265039	176		chr01	265864	266039	176
b5_chr01_264908_265045	chr01	264908	265045	137		chr01	265909	266045	137
b5_chr01_265092_265277	chr01	265092	265277	185		chr01	266093	266277	185
b5_chr01_265137_265246	chr01	265137	265246	109		chr01	266138	266246	109
b5_chr01_266188_266457	chr01	266188	266457	269		chr01	267189	267457	269
b5_chr01_266236_266514	chr01	266236	266514	278		chr01	267237	267514	278
b5_chr01_266507_266690	chr01	266507	266690	183		chr01	267508	267690	183
b5_chr01_266573_266674	chr01	266573	266674	101		chr01	267574	267674	101
b5_chr01_266653_266838	chr01	266653	266838	185		chr01	267654	267838	185
b5_chr01_266717_266818	chr01	266717	266818	101		chr01	267718	267818	101
b5_chr01_266790_267034	chr01	266790	267034	244		chr01	267791	268034	244
b5_chr01_266879_267011	chr01	266879	267011	132		chr01	267880	268011	132
b5_chr01_269316_269446	chr01	269316	269446	130		chr01	270317	270446	130
b5_chr01_269355_270333	chr01	269355	270333	978		chr01	270356	271333	978
b5_chr01_269460_269639	chr01	269460	269639	179		chr01	270461	270639	179
b5_chr01_269648_270068	chr01	269648	270068	420		chr01	270649	271068	420
b5_chr01_270098_270201	chr01	270098	270201	103		chr01	271099	271201	103
b5_chr01_270295_270370	chr01	270295	270370	75		chr01	271296	271370	75
b5_chr01_273478_273782	chr01	273478	273782	304		chr01	274479	274782	304
b5_chr01_273528_273957	chr01	273528	273957	429		chr01	274529	274957	429
b5_chr01_273793_273993	chr01	273793	273993	200		chr01	274794	274993	200
b5_chr01_283910_286046	chr01	283910	286046	2136		chr01	284911	287046	2136
b5_chr01_289386_289559	chr01	289386	289559	173		chr01	290387	290559	173
b5_chr01_289421_289523	chr01	289421	289523	102		chr01	290422	290523	102
b5_chr01_290336_290575	chr01	290336	290575	239		chr01	291337	291575	239
b5_chr01_290371_290558	chr01	290371	290558	187		chr01	291372	291558	187
b5_chr01_292024_292245	chr01	292024	292245	221		chr01	293025	293245	221
b5_chr01_292059_292329	chr01	292059	292329	270		chr01	293060	293329	270
b5_chr01_302278_302491	chr01	302278	302491	213		chr01	303279	303491	213
b5_chr01_302328_302471	chr01	302328	302471	143		chr01	303329	303471	143
b5_chr01_302934_303526	chr01	302934	303526	592		chr01	303935	304526	592
b5_chr01_302980_303509	chr01	302980	303509	529		chr01	303981	304509	529
b5_chr01_304563_304756	chr01	304563	304756	193		chr01	305564	305756	193
b5_chr01_304571_304718	chr01	304571	304718	147		chr01	305572	305718	147
b5_chr01_304787_304949	chr01	304787	304949	162		chr01	305788	305949	162
b5_chr01_304815_304917	chr01	304815	304917	102		chr01	305816	305917	102
b5_chr01_304905_305073	chr01	304905	305073	168		chr01	305906	306073	168
b5_chr01_304974_305076	chr01	304974	305076	102		chr01	305975	306076	102
b5_chr01_305074_305277	chr01	305074	305277	203		chr01	306075	306277	203
b5_chr01_305157_305258	chr01	305157	305258	101		chr01	306158	306258	101
b5_chr01_305302_305526	chr01	305302	305526	224		chr01	306303	306526	224
b5_chr01_305352_305493	chr01	305352	305493	141		chr01	306353	306493	141
b5_chr01_306072_306256	chr01	306072	306256	184		chr01	307073	307256	184
b5_chr01_306119_306221	chr01	306119	306221	102		chr01	307120	307221	102
b5_chr01_306219_306420	chr01	306219	306420	201		chr01	307220	307420	201
b5_chr01_306295_306413	chr01	306295	306413	118		chr01	307296	307413	118
b5_chr01_307346_307634	chr01	307346	307634	288		chr01	308347	308634	288
b5_chr01_307396_307601	chr01	307396	307601	205		chr01	308397	308601	205
b5_chr01_308771_309104	chr01	308771	309104	333		chr01	309772	310104	333
b5_chr01_308821_309070	chr01	308821	309070	249		chr01	309822	310070	249
b5_chr01_309236_309395	chr01	309236	309395	159		chr01	310237	310395	159
b5_chr01_309255_309367	chr01	309255	309367	112		chr01	310256	310367	112
b5_chr01_309366_309590	chr01	309366	309590	224		chr01	310367	310590	224
b5_chr01_309452_309554	chr01	309452	309554	102		chr01	310453	310554	102
b5_chr01_309594_309778	chr01	309594	309778	184		chr01	310595	310778	184
b5_chr01_309631_309739	chr01	309631	309739	108		chr01	310632	310739	108
b5_chr01_309810_309971	chr01	309810	309971	161		chr01	310811	310971	161
b5_chr01_309848_309949	chr01	309848	309949	101		chr01	310849	310949	101
b5_chr01_309936_310108	chr01	309936	310108	172		chr01	310937	311108	172
b5_chr01_309986_310088	chr01	309986	310088	102		chr01	310987	311088	102
b5_chr01_310113_310457	chr01	310113	310457	344		chr01	311114	311457	344
b5_chr01_310162_310426	chr01	310162	310426	264		chr01	311163	311426	264
b5_chr01_311816_312090	chr01	311816	312090	274		chr01	312817	313090	274
b5_chr01_311866_312064	chr01	311866	312064	198		chr01	312867	313064	198
b5_chr01_318829_318904	chr01	318829	318904	75		chr01	319830	319904	75
b5_chr01_318874_319236	chr01	318874	319236	362		chr01	319875	320236	362
b5_chr01_318914_319265	chr01	318914	319265	351		chr01	319915	320265	351
b5_chr01_320417_320676	chr01	320417	320676	259		chr01	321418	321676	259
b5_chr01_320467_320648	chr01	320467	320648	181		chr01	321468	321648	181
b5_chr01_320855_321027	chr01	320855	321027	172		chr01	321856	322027	172
b5_chr01_320900_321002	chr01	320900	321002	102		chr01	321901	322002	102
b5_chr01_321759_322000	chr01	321759	322000	241		chr01	322760	323000	241
b5_chr01_321809_321973	chr01	321809	321973	164		chr01	322810	322973	164
b5_chr01_321972_322116	chr01	321972	322116	144		chr01	322973	323116	144
b5_chr01_322053_322846	chr01	322053	322846	793		chr01	323054	323846	793
b5_chr01_322148_322556	chr01	322148	322556	408		chr01	323149	323556	408
b5_chr01_322589_322742	chr01	322589	322742	153		chr01	323590	323742	153
b5_chr01_322779_322856	chr01	322779	322856	77		chr01	323780	323856	77
b5_chr01_326321_326540	chr01	326321	326540	219		chr01	327322	327540	219
b5_chr01_326336_326500	chr01	326336	326500	164		chr01	327337	327500	164
b5_chr01_326582_327126	chr01	326582	327126	544		chr01	327583	328126	544
b5_chr01_326617_327398	chr01	326617	327398	781		chr01	327618	328398	781
b5_chr01_327132_327330	chr01	327132	327330	198		chr01	328133	328330	198
b5_chr01_330600_331158	chr01	330600	331158	558		chr01	331601	332158	558
b5_chr01_330629_331274	chr01	330629	331274	645		chr01	331630	332274	645
b5_chr01_331200_331308	chr01	331200	331308	108		chr01	332201	332308	108
b5_chr01_331710_332541	chr01	331710	332541	831		chr01	332711	333541	831
b5_chr01_331757_332636	chr01	331757	332636	879		chr01	332758	333636	879
b5_chr01_332547_332622	chr01	332547	332622	75		chr01	333548	333622	75
b5_chr01_334792_334893	chr01	334792	334893	101		chr01	335793	335893	101
b5_chr01_334796_334926	chr01	334796	334926	130		chr01	335797	335926	130
b5_chr01_334882_335096	chr01	334882	335096	214		chr01	335883	336096	214
b5_chr01_334965_335074	chr01	334965	335074	109		chr01	335966	336074	109
b5_chr01_335070_335326	chr01	335070	335326	256		chr01	336071	336326	256
b5_chr01_335158_335299	chr01	335158	335299	141		chr01	336159	336299	141
b5_chr01_336308_336534	chr01	336308	336534	226		chr01	337309	337534	226
b5_chr01_336336_336498	chr01	336336	336498	162		chr01	337337	337498	162
b5_chr01_336497_336737	chr01	336497	336737	240		chr01	337498	337737	240
b5_chr01_336576_336734	chr01	336576	336734	158		chr01	337577	337734	158
b5_chr01_336922_337059	chr01	336922	337059	137		chr01	337923	338059	137
b5_chr01_336970_337071	chr01	336970	337071	101		chr01	337971	338071	101
b5_chr01_337134_337341	chr01	337134	337341	207		chr01	338135	338341	207
b5_chr01_337179_337310	chr01	337179	337310	131		chr01	338180	338310	131
b5_chr01_337299_337520	chr01	337299	337520	221		chr01	338300	338520	221
b5_chr01_337377_337479	chr01	337377	337479	102		chr01	338378	338479	102
b5_chr01_337537_337708	chr01	337537	337708	171		chr01	338538	338708	171
b5_chr01_337586_337690	chr01	337586	337690	104		chr01	338587	338690	104
b5_chr01_338309_338477	chr01	338309	338477	168		chr01	339310	339477	168
b5_chr01_338344_338445	chr01	338344	338445	101		chr01	339345	339445	101
b5_chr01_339210_339378	chr01	339210	339378	168		chr01	340211	340378	168
b5_chr01_339248_339350	chr01	339248	339350	102		chr01	340249	340350	102
b5_chr01_339902_340071	chr01	339902	340071	169		chr01	340903	341071	169
b5_chr01_339938_340040	chr01	339938	340040	102		chr01	340939	341040	102
b5_chr01_342309_342475	chr01	342309	342475	166		chr01	343310	343475	166
b5_chr01_342354_342456	chr01	342354	342456	102		chr01	343355	343456	102
b5_chr01_343344_343500	chr01	343344	343500	156		chr01	344345	344500	156
b5_chr01_343382_343483	chr01	343382	343483	101		chr01	344383	344483	101
b5_chr01_344116_344375	chr01	344116	344375	259		chr01	345117	345375	259
b5_chr01_344165_344353	chr01	344165	344353	188		chr01	345166	345353	188
b5_chr01_344563_344821	chr01	344563	344821	258		chr01	345564	345821	258
b5_chr01_344590_345188	chr01	344590	345188	598		chr01	345591	346188	598
b5_chr01_344825_345036	chr01	344825	345036	211		chr01	345826	346036	211
b5_chr01_345093_345187	chr01	345093	345187	94		chr01	346094	346187	94
b5_chr01_345185_345376	chr01	345185	345376	191		chr01	346186	346376	191
b5_chr01_345257_345358	chr01	345257	345358	101		chr01	346258	346358	101
b5_chr01_346683_346885	chr01	346683	346885	202		chr01	347684	347885	202
b5_chr01_346728_346854	chr01	346728	346854	126		chr01	347729	347854	126
b5_chr01_347027_347202	chr01	347027	347202	175		chr01	348028	348202	175
b5_chr01_347047_347175	chr01	347047	347175	128		chr01	348048	348175	128
b5_chr01_347940_348169	chr01	347940	348169	229		chr01	348941	349169	229
b5_chr01_347985_348142	chr01	347985	348142	157		chr01	348986	349142	157
b5_chr01_348269_348418	chr01	348269	348418	149		chr01	349270	349418	149
b5_chr01_348314_348415	chr01	348314	348415	101		chr01	349315	349415	101
b5_chr01_348388_348593	chr01	348388	348593	205		chr01	349389	349593	205
b5_chr01_348452_348554	chr01	348452	348554	102		chr01	349453	349554	102
b5_chr01_348672_348813	chr01	348672	348813	141		chr01	349673	349813	141
b5_chr01_348677_348778	chr01	348677	348778	101		chr01	349678	349778	101
b5_chr01_349246_349449	chr01	349246	349449	203		chr01	350247	350449	203
b5_chr01_349291_349414	chr01	349291	349414	123		chr01	350292	350414	123
b5_chr01_349751_350015	chr01	349751	350015	264		chr01	350752	351015	264
b5_chr01_349796_349982	chr01	349796	349982	186		chr01	350797	350982	186
b5_chr01_351128_351334	chr01	351128	351334	206		chr01	352129	352334	206
b5_chr01_351178_351303	chr01	351178	351303	125		chr01	352179	352303	125
b5_chr01_351293_351502	chr01	351293	351502	209		chr01	352294	352502	209
b5_chr01_351373_351475	chr01	351373	351475	102		chr01	352374	352475	102
b5_chr01_351919_352100	chr01	351919	352100	181		chr01	352920	353100	181
b5_chr01_351967_352069	chr01	351967	352069	102		chr01	352968	353069	102
b5_chr01_353028_353194	chr01	353028	353194	166		chr01	354029	354194	166
b5_chr01_353063_353164	chr01	353063	353164	101		chr01	354064	354164	101
b5_chr01_353719_353987	chr01	353719	353987	268		chr01	354720	354987	268
b5_chr01_353757_353967	chr01	353757	353967	210		chr01	354758	354967	210
b5_chr01_354632_354806	chr01	354632	354806	174		chr01	355633	355806	174
b5_chr01_354670_354772	chr01	354670	354772	102		chr01	355671	355772	102
b5_chr01_354770_354938	chr01	354770	354938	168		chr01	355771	355938	168
b5_chr01_354819_354921	chr01	354819	354921	102		chr01	355820	355921	102
b5_chr01_355758_355933	chr01	355758	355933	175		chr01	356759	356933	175
b5_chr01_355795_355896	chr01	355795	355896	101		chr01	356796	356896	101
b5_chr01_356188_356337	chr01	356188	356337	149		chr01	357189	357337	149
b5_chr01_356233_356335	chr01	356233	356335	102		chr01	357234	357335	102
b5_chr01_356728_356915	chr01	356728	356915	187		chr01	357729	357915	187
b5_chr01_356777_356879	chr01	356777	356879	102		chr01	357778	357879	102
b5_chr01_357526_357696	chr01	357526	357696	170		chr01	358527	358696	170
b5_chr01_357571_357676	chr01	357571	357676	105		chr01	358572	358676	105
b5_chr01_357735_357904	chr01	357735	357904	169		chr01	358736	358904	169
b5_chr01_357771_357872	chr01	357771	357872	101		chr01	358772	358872	101
b5_chr01_358051_358437	chr01	358051	358437	386		chr01	359052	359437	386
b5_chr01_358096_358399	chr01	358096	358399	303		chr01	359097	359399	303
b5_chr01_358398_358624	chr01	358398	358624	226		chr01	359399	359624	226
b5_chr01_358481_358594	chr01	358481	358594	113		chr01	359482	359594	113
b5_chr01_359027_359202	chr01	359027	359202	175		chr01	360028	360202	175
b5_chr01_359064_359165	chr01	359064	359165	101		chr01	360065	360165	101
b5_chr01_359135_359351	chr01	359135	359351	216		chr01	360136	360351	216
b5_chr01_359222_359323	chr01	359222	359323	101		chr01	360223	360323	101
b5_chr01_359312_359538	chr01	359312	359538	226		chr01	360313	360538	226
b5_chr01_359394_359517	chr01	359394	359517	123		chr01	360395	360517	123
b5_chr01_360109_360356	chr01	360109	360356	247		chr01	361110	361356	247
b5_chr01_360155_360320	chr01	360155	360320	165		chr01	361156	361320	165
b5_chr01_360355_360535	chr01	360355	360535	180		chr01	361356	361535	180
b5_chr01_360400_360502	chr01	360400	360502	102		chr01	361401	361502	102
b5_chr01_361498_361711	chr01	361498	361711	213		chr01	362499	362711	213
b5_chr01_361544_361696	chr01	361544	361696	152		chr01	362545	362696	152
b5_chr01_361778_362009	chr01	361778	362009	231		chr01	362779	363009	231
b5_chr01_361793_361995	chr01	361793	361995	202		chr01	362794	362995	202
b5_chr01_361984_362177	chr01	361984	362177	193		chr01	362985	363177	193
b5_chr01_362051_362153	chr01	362051	362153	102		chr01	363052	363153	102
b5_chr01_362116_362330	chr01	362116	362330	214		chr01	363117	363330	214
b5_chr01_362205_362307	chr01	362205	362307	102		chr01	363206	363307	102
b5_chr01_363244_363430	chr01	363244	363430	186		chr01	364245	364430	186
b5_chr01_363292_363394	chr01	363292	363394	102		chr01	364293	364394	102
b5_chr01_363829_364007	chr01	363829	364007	178		chr01	364830	365007	178
b5_chr01_363879_363980	chr01	363879	363980	101		chr01	364880	364980	101
b5_chr01_363959_364150	chr01	363959	364150	191		chr01	364960	365150	191
b5_chr01_364037_364139	chr01	364037	364139	102		chr01	365038	365139	102
b5_chr01_364121_364316	chr01	364121	364316	195		chr01	365122	365316	195
b5_chr01_364197_364298	chr01	364197	364298	101		chr01	365198	365298	101
b5_chr01_365200_365401	chr01	365200	365401	201		chr01	366201	366401	201
b5_chr01_365237_365378	chr01	365237	365378	141		chr01	366238	366378	141
b5_chr01_365441_365573	chr01	365441	365573	132		chr01	366442	366573	132
b5_chr01_365471_365572	chr01	365471	365572	101		chr01	366472	366572	101
b5_chr01_365552_365701	chr01	365552	365701	149		chr01	366553	366701	149
b5_chr01_365616_365718	chr01	365616	365718	102		chr01	366617	366718	102
b5_chr01_366041_366212	chr01	366041	366212	171		chr01	367042	367212	171
b5_chr01_366087_366188	chr01	366087	366188	101		chr01	367088	367188	101
b5_chr01_366237_366407	chr01	366237	366407	170		chr01	367238	367407	170
b5_chr01_366274_366383	chr01	366274	366383	109		chr01	367275	367383	109
b5_chr01_367260_367436	chr01	367260	367436	176		chr01	368261	368436	176
b5_chr01_367296_367398	chr01	367296	367398	102		chr01	368297	368398	102
b5_chr01_367429_367592	chr01	367429	367592	163		chr01	368430	368592	163
b5_chr01_367468_367569	chr01	367468	367569	101		chr01	368469	368569	101
b5_chr01_367604_367763	chr01	367604	367763	159		chr01	368605	368763	159
b5_chr01_367632_367733	chr01	367632	367733	101		chr01	368633	368733	101
b5_chr01_367717_367935	chr01	367717	367935	218		chr01	368718	368935	218
b5_chr01_367803_367903	chr01	367803	367903	100		chr01	368804	368903	100
b5_chr01_367988_368148	chr01	367988	368148	160		chr01	368989	369148	160
b5_chr01_368004_368136	chr01	368004	368136	132		chr01	369005	369136	132
b5_chr01_368307_368468	chr01	368307	368468	161		chr01	369308	369468	161
b5_chr01_368334_368469	chr01	368334	368469	135		chr01	369335	369469	135
b5_chr01_368458_368658	chr01	368458	368658	200		chr01	369459	369658	200
b5_chr01_368534_368636	chr01	368534	368636	102		chr01	369535	369636	102
b5_chr01_369277_369476	chr01	369277	369476	199		chr01	370278	370476	199
b5_chr01_369316_369457	chr01	369316	369457	141		chr01	370317	370457	141
b5_chr01_369517_369690	chr01	369517	369690	173		chr01	370518	370690	173
b5_chr01_369562_369664	chr01	369562	369664	102		chr01	370563	370664	102
b5_chr01_370862_370963	chr01	370862	370963	101		chr01	371863	371963	101
b5_chr01_370910_371070	chr01	370910	371070	160		chr01	371911	372070	160
b5_chr01_370965_371096	chr01	370965	371096	131		chr01	371966	372096	131
b5_chr01_371065_371270	chr01	371065	371270	205		chr01	372066	372270	205
b5_chr01_371142_371243	chr01	371142	371243	101		chr01	372143	372243	101
b5_chr01_371227_371428	chr01	371227	371428	201		chr01	372228	372428	201
b5_chr01_371302_371404	chr01	371302	371404	102		chr01	372303	372404	102
b5_chr01_372902_373077	chr01	372902	373077	175		chr01	373903	374077	175
b5_chr01_372942_373044	chr01	372942	373044	102		chr01	373943	374044	102
b5_chr01_373004_373202	chr01	373004	373202	198		chr01	374005	374202	198
b5_chr01_373082_373184	chr01	373082	373184	102		chr01	374083	374184	102
b5_chr01_373939_374181	chr01	373939	374181	242		chr01	374940	375181	242
b5_chr01_373979_374148	chr01	373979	374148	169		chr01	374980	375148	169
b5_chr01_374957_375180	chr01	374957	375180	223		chr01	375958	376180	223
b5_chr01_375002_375149	chr01	375002	375149	147		chr01	376003	376149	147
b5_chr01_375596_375804	chr01	375596	375804	208		chr01	376597	376804	208
b5_chr01_375646_375768	chr01	375646	375768	122		chr01	376647	376768	122
b5_chr01_375887_376080	chr01	375887	376080	193		chr01	376888	377080	193
b5_chr01_375937_376042	chr01	375937	376042	105		chr01	376938	377042	105
b5_chr01_376072_376238	chr01	376072	376238	166		chr01	377073	377238	166
b5_chr01_376122_376234	chr01	376122	376234	112		chr01	377123	377234	112
b5_chr01_376213_376429	chr01	376213	376429	216		chr01	377214	377429	216
b5_chr01_376296_376398	chr01	376296	376398	102		chr01	377297	377398	102
b5_chr01_376579_376764	chr01	376579	376764	185		chr01	377580	377764	185
b5_chr01_376616_376766	chr01	376616	376766	150		chr01	377617	377766	150
b5_chr01_377421_377588	chr01	377421	377588	167		chr01	378422	378588	167
b5_chr01_377451_377552	chr01	377451	377552	101		chr01	378452	378552	101
b5_chr01_377536_377769	chr01	377536	377769	233		chr01	378537	378769	233
b5_chr01_377615_377741	chr01	377615	377741	126		chr01	378616	378741	126
b5_chr01_377794_377970	chr01	377794	377970	176		chr01	378795	378970	176
b5_chr01_377833_377934	chr01	377833	377934	101		chr01	378834	378934	101
b5_chr01_378160_378411	chr01	378160	378411	251		chr01	379161	379411	251
b5_chr01_378205_378387	chr01	378205	378387	182		chr01	379206	379387	182
b5_chr01_379344_379515	chr01	379344	379515	171		chr01	380345	380515	171
b5_chr01_379392_379493	chr01	379392	379493	101		chr01	380393	380493	101
b5_chr01_382450_382864	chr01	382450	382864	414		chr01	383451	383864	414
b5_chr01_382480_382777	chr01	382480	382777	297		chr01	383481	383777	297
b5_chr01_382813_382895	chr01	382813	382895	82		chr01	383814	383895	82
b5_chr01_382898_383035	chr01	382898	383035	137		chr01	383899	384035	137
b5_chr01_382934_383035	chr01	382934	383035	101		chr01	383935	384035	101
b5_chr01_383019_383209	chr01	383019	383209	190		chr01	384020	384209	190
b5_chr01_383102_383204	chr01	383102	383204	102		chr01	384103	384204	102
b5_chr01_383203_383398	chr01	383203	383398	195		chr01	384204	384398	195
b5_chr01_383266_383368	chr01	383266	383368	102		chr01	384267	384368	102
b5_chr01_383348_383465	chr01	383348	383465	117		chr01	384349	384465	117
b5_chr01_383408_383558	chr01	383408	383558	150		chr01	384409	384558	150
b5_chr01_383483_383561	chr01	383483	383561	78		chr01	384484	384561	78
b5_chr01_383618_383875	chr01	383618	383875	257		chr01	384619	384875	257
b5_chr01_383645_383849	chr01	383645	383849	204		chr01	384646	384849	204
b5_chr01_383848_384118	chr01	383848	384118	270		chr01	384849	385118	270
b5_chr01_383933_384109	chr01	383933	384109	176		chr01	384934	385109	176
b5_chr01_384508_384688	chr01	384508	384688	180		chr01	385509	385688	180
b5_chr01_384553_384654	chr01	384553	384654	101		chr01	385554	385654	101
b5_chr01_384673_384958	chr01	384673	384958	285		chr01	385674	385958	285
b5_chr01_384723_384923	chr01	384723	384923	200		chr01	385724	385923	200
b5_chr01_385438_385616	chr01	385438	385616	178		chr01	386439	386616	178
b5_chr01_385485_385586	chr01	385485	385586	101		chr01	386486	386586	101
b5_chr01_391347_391613	chr01	391347	391613	266		chr01	392348	392613	266
b5_chr01_391397_391577	chr01	391397	391577	180		chr01	392398	392577	180
b5_chr01_408796_409097	chr01	408796	409097	301		chr01	409797	410097	301
b5_chr01_408831_409818	chr01	408831	409818	987		chr01	409832	410818	987
b5_chr01_409126_409233	chr01	409126	409233	107		chr01	410127	410233	107
b5_chr01_409243_409831	chr01	409243	409831	588		chr01	410244	410831	588
b5_chr01_411637_411925	chr01	411637	411925	288		chr01	412638	412925	288
b5_chr01_411674_411911	chr01	411674	411911	237		chr01	412675	412911	237
b5_chr01_412046_412238	chr01	412046	412238	192		chr01	413047	413238	192
b5_chr01_412096_412213	chr01	412096	412213	117		chr01	413097	413213	117
b5_chr01_412320_412504	chr01	412320	412504	184		chr01	413321	413504	184
b5_chr01_412369_412470	chr01	412369	412470	101		chr01	413370	413470	101
b5_chr01_412449_412645	chr01	412449	412645	196		chr01	413450	413645	196
b5_chr01_412508_412609	chr01	412508	412609	101		chr01	413509	413609	101
b5_chr01_412654_412872	chr01	412654	412872	218		chr01	413655	413872	218
b5_chr01_412702_412839	chr01	412702	412839	137		chr01	413703	413839	137
b5_chr01_413296_413545	chr01	413296	413545	249		chr01	414297	414545	249
b5_chr01_413321_413670	chr01	413321	413670	349		chr01	414322	414670	349
b5_chr01_413554_413696	chr01	413554	413696	142		chr01	414555	414696	142
b5_chr01_413764_414155	chr01	413764	414155	391		chr01	414765	415155	391
b5_chr01_413814_414495	chr01	413814	414495	681		chr01	414815	415495	681
b5_chr01_414158_414311	chr01	414158	414311	153		chr01	415159	415311	153
b5_chr01_414319_414418	chr01	414319	414418	99		chr01	415320	415418	99
b5_chr01_415620_415796	chr01	415620	415796	176		chr01	416621	416796	176
b5_chr01_415665_415767	chr01	415665	415767	102		chr01	416666	416767	102
b5_chr01_416460_416642	chr01	416460	416642	182		chr01	417461	417642	182
b5_chr01_416505_416606	chr01	416505	416606	101		chr01	417506	417606	101
b5_chr01_416713_416855	chr01	416713	416855	142		chr01	417714	417855	142
b5_chr01_416762_416863	chr01	416762	416863	101		chr01	417763	417863	101
b5_chr01_416846_417105	chr01	416846	417105	259		chr01	417847	418105	259
b5_chr01_416919_417071	chr01	416919	417071	152		chr01	417920	418071	152
b5_chr01_417061_417291	chr01	417061	417291	230		chr01	418062	418291	230
b5_chr01_417146_417267	chr01	417146	417267	121		chr01	418147	418267	121
b5_chr01_417516_417622	chr01	417516	417622	106		chr01	418517	418622	106
b5_chr01_417566_418289	chr01	417566	418289	723		chr01	418567	419289	723
b5_chr01_417680_418130	chr01	417680	418130	450		chr01	418681	419130	450
b5_chr01_418130_418209	chr01	418130	418209	79		chr01	419131	419209	79
b5_chr01_418347_418524	chr01	418347	418524	177		chr01	419348	419524	177
b5_chr01_418397_418499	chr01	418397	418499	102		chr01	419398	419499	102
b5_chr01_418534_418699	chr01	418534	418699	165		chr01	419535	419699	165
b5_chr01_418574_418681	chr01	418574	418681	107		chr01	419575	419681	107
b5_chr01_418659_418871	chr01	418659	418871	212		chr01	419660	419871	212
b5_chr01_418738_418840	chr01	418738	418840	102		chr01	419739	419840	102
b5_chr01_418933_419038	chr01	418933	419038	105		chr01	419934	420038	105
b5_chr01_418940_419057	chr01	418940	419057	117		chr01	419941	420057	117
b5_chr01_419109_419238	chr01	419109	419238	129		chr01	420110	420238	129
b5_chr01_419156_419402	chr01	419156	419402	246		chr01	420157	420402	246
b5_chr01_419302_419438	chr01	419302	419438	136		chr01	420303	420438	136
b5_chr01_421558_421778	chr01	421558	421778	220		chr01	422559	422778	220
b5_chr01_421598_421748	chr01	421598	421748	150		chr01	422599	422748	150
b5_chr01_421845_421987	chr01	421845	421987	142		chr01	422846	422987	142
b5_chr01_421890_421991	chr01	421890	421991	101		chr01	422891	422991	101
b5_chr01_422030_422159	chr01	422030	422159	129		chr01	423031	423159	129
b5_chr01_422068_422379	chr01	422068	422379	311		chr01	423069	423379	311
b5_chr01_422193_422407	chr01	422193	422407	214		chr01	423194	423407	214
b5_chr01_422476_422649	chr01	422476	422649	173		chr01	423477	423649	173
b5_chr01_422521_422622	chr01	422521	422622	101		chr01	423522	423622	101
b5_chr01_422593_422773	chr01	422593	422773	180		chr01	423594	423773	180
b5_chr01_422684_422786	chr01	422684	422786	102		chr01	423685	423786	102
b5_chr01_422803_422978	chr01	422803	422978	175		chr01	423804	423978	175
b5_chr01_422849_422951	chr01	422849	422951	102		chr01	423850	423951	102
b5_chr01_422939_423150	chr01	422939	423150	211		chr01	423940	424150	211
b5_chr01_423018_423123	chr01	423018	423123	105		chr01	424019	424123	105
b5_chr01_423692_423886	chr01	423692	423886	194		chr01	424693	424886	194
b5_chr01_423742_423856	chr01	423742	423856	114		chr01	424743	424856	114
b5_chr01_424065_424245	chr01	424065	424245	180		chr01	425066	425245	180
b5_chr01_424114_424216	chr01	424114	424216	102		chr01	425115	425216	102
b5_chr01_424344_424521	chr01	424344	424521	177		chr01	425345	425521	177
b5_chr01_424379_424496	chr01	424379	424496	117		chr01	425380	425496	117
b5_chr01_424483_424786	chr01	424483	424786	303		chr01	425484	425786	303
b5_chr01_424567_424755	chr01	424567	424755	188		chr01	425568	425755	188
b5_chr01_425513_425785	chr01	425513	425785	272		chr01	426514	426785	272
b5_chr01_425548_425778	chr01	425548	425778	230		chr01	426549	426778	230
b5_chr01_425819_425989	chr01	425819	425989	170		chr01	426820	426989	170
b5_chr01_425868_425990	chr01	425868	425990	122		chr01	426869	426990	122
b5_chr01_426042_426212	chr01	426042	426212	170		chr01	427043	427212	170
b5_chr01_426088_426189	chr01	426088	426189	101		chr01	427089	427189	101
b5_chr01_426172_426389	chr01	426172	426389	217		chr01	427173	427389	217
b5_chr01_426259_426361	chr01	426259	426361	102		chr01	427260	427361	102
b5_chr01_427259_427435	chr01	427259	427435	176		chr01	428260	428435	176
b5_chr01_427304_427405	chr01	427304	427405	101		chr01	428305	428405	101
b5_chr01_427572_427734	chr01	427572	427734	162		chr01	428573	428734	162
b5_chr01_427607_427708	chr01	427607	427708	101		chr01	428608	428708	101
b5_chr01_427767_427943	chr01	427767	427943	176		chr01	428768	428943	176
b5_chr01_427792_427912	chr01	427792	427912	120		chr01	428793	428912	120
b5_chr01_428534_428715	chr01	428534	428715	181		chr01	429535	429715	181
b5_chr01_428579_428680	chr01	428579	428680	101		chr01	429580	429680	101
b5_chr01_429191_429370	chr01	429191	429370	179		chr01	430192	430370	179
b5_chr01_429237_429339	chr01	429237	429339	102		chr01	430238	430339	102
b5_chr01_429848_430034	chr01	429848	430034	186		chr01	430849	431034	186
b5_chr01_429898_430000	chr01	429898	430000	102		chr01	430899	431000	102
b5_chr01_431441_431783	chr01	431441	431783	342		chr01	432442	432783	342
b5_chr01_440291_440462	chr01	440291	440462	171		chr01	441292	441462	171
b5_chr01_440327_440437	chr01	440327	440437	110		chr01	441328	441437	110
b5_chr01_440473_440762	chr01	440473	440762	289		chr01	441474	441762	289
b5_chr01_440513_440733	chr01	440513	440733	220		chr01	441514	441733	220
b5_chr01_441586_441845	chr01	441586	441845	259		chr01	442587	442845	259
b5_chr01_441604_441805	chr01	441604	441805	201		chr01	442605	442805	201
b5_chr01_441852_442008	chr01	441852	442008	156		chr01	442853	443008	156
b5_chr01_441899_442000	chr01	441899	442000	101		chr01	442900	443000	101
b5_chr01_441994_442250	chr01	441994	442250	256		chr01	442995	443250	256
b5_chr01_442057_442217	chr01	442057	442217	160		chr01	443058	443217	160
b5_chr01_444115_444290	chr01	444115	444290	175		chr01	445116	445290	175
b5_chr01_444165_444759	chr01	444165	444759	594		chr01	445166	445759	594
b5_chr01_444299_444470	chr01	444299	444470	171		chr01	445300	445470	171
b5_chr01_444470_444681	chr01	444470	444681	211		chr01	445471	445681	211
b5_chr01_444690_444780	chr01	444690	444780	90		chr01	445691	445780	90
b5_chr01_444823_445062	chr01	444823	445062	239		chr01	445824	446062	239
b5_chr01_444868_445249	chr01	444868	445249	381		chr01	445869	446249	381
b5_chr01_445083_445262	chr01	445083	445262	179		chr01	446084	446262	179
b5_chr01_445511_445692	chr01	445511	445692	181		chr01	446512	446692	181
b5_chr01_445559_445661	chr01	445559	445661	102		chr01	446560	446661	102
b5_chr01_445640_445840	chr01	445640	445840	200		chr01	446641	446840	200
b5_chr01_445716_445818	chr01	445716	445818	102		chr01	446717	446818	102
b5_chr01_446285_446505	chr01	446285	446505	220		chr01	447286	447505	220
b5_chr01_446333_446469	chr01	446333	446469	136		chr01	447334	447469	136
b5_chr01_447625_447814	chr01	447625	447814	189		chr01	448626	448814	189
b5_chr01_447665_447779	chr01	447665	447779	114		chr01	448666	448779	114
b5_chr01_447755_447974	chr01	447755	447974	219		chr01	448756	448974	219
b5_chr01_447832_447934	chr01	447832	447934	102		chr01	448833	448934	102
b5_chr01_454656_454741	chr01	454656	454741	85		chr01	455657	455741	85
b5_chr01_454706_454907	chr01	454706	454907	201		chr01	455707	455907	201
b5_chr01_454801_454939	chr01	454801	454939	138		chr01	455802	455939	138
b5_chr01_455637_455820	chr01	455637	455820	183		chr01	456638	456820	183
b5_chr01_455675_456104	chr01	455675	456104	429		chr01	456676	457104	429
b5_chr01_455915_456139	chr01	455915	456139	224		chr01	456916	457139	224
b5_chr01_456210_456370	chr01	456210	456370	160		chr01	457211	457370	160
b5_chr01_456256_456358	chr01	456256	456358	102		chr01	457257	457358	102
b5_chr01_456463_456601	chr01	456463	456601	138		chr01	457464	457601	138
b5_chr01_456493_456595	chr01	456493	456595	102		chr01	457494	457595	102
b5_chr01_459371_459503	chr01	459371	459503	132		chr01	460372	460503	132
b5_chr01_459406_460327	chr01	459406	460327	921		chr01	460407	461327	921
b5_chr01_459561_459789	chr01	459561	459789	228		chr01	460562	460789	228
b5_chr01_459796_459876	chr01	459796	459876	80		chr01	460797	460876	80
b5_chr01_459919_460022	chr01	459919	460022	103		chr01	460920	461022	103
b5_chr01_460107_460182	chr01	460107	460182	75		chr01	461108	461182	75
b5_chr01_460201_460314	chr01	460201	460314	113		chr01	461202	461314	113
b5_chr01_477524_477792	chr01	477524	477792	268		chr01	478525	478792	268
b5_chr01_477552_477816	chr01	477552	477816	264		chr01	478553	478816	264
b5_chr01_479281_479778	chr01	479281	479778	497		chr01	480282	480778	497
b5_chr01_479311_479754	chr01	479311	479754	443		chr01	480312	480754	443
b5_chr01_481360_481706	chr01	481360	481706	346		chr01	482361	482706	346
b5_chr01_481410_481875	chr01	481410	481875	465		chr01	482411	482875	465
b5_chr01_481710_481848	chr01	481710	481848	138		chr01	482711	482848	138
b5_chr01_483080_483434	chr01	483080	483434	354		chr01	484081	484434	354
b5_chr01_483115_483811	chr01	483115	483811	696		chr01	484116	484811	696
b5_chr01_483435_483835	chr01	483435	483835	400		chr01	484436	484835	400
b5_chr01_495764_496026	chr01	495764	496026	262		chr01	496765	497026	262
b5_chr01_495809_496028	chr01	495809	496028	219		chr01	496810	497028	219
b5_chr01_497679_497803	chr01	497679	497803	124		chr01	498680	498803	124
b5_chr01_497727_497922	chr01	497727	497922	195		chr01	498728	498922	195
b5_chr01_497822_497946	chr01	497822	497946	124		chr01	498823	498946	124
b5_chr01_499372_499531	chr01	499372	499531	159		chr01	500373	500531	159
b5_chr01_499411_499513	chr01	499411	499513	102		chr01	500412	500513	102
b5_chr01_499455_499675	chr01	499455	499675	220		chr01	500456	500675	220
b5_chr01_499536_499637	chr01	499536	499637	101		chr01	500537	500637	101
b5_chr01_501107_501288	chr01	501107	501288	181		chr01	502108	502288	181
b5_chr01_501155_501262	chr01	501155	501262	107		chr01	502156	502262	107
b5_chr01_501255_501457	chr01	501255	501457	202		chr01	502256	502457	202
b5_chr01_501330_501432	chr01	501330	501432	102		chr01	502331	502432	102
b5_chr01_501420_501600	chr01	501420	501600	180		chr01	502421	502600	180
b5_chr01_501466_501567	chr01	501466	501567	101		chr01	502467	502567	101
b5_chr01_501855_502033	chr01	501855	502033	178		chr01	502856	503033	178
b5_chr01_501904_502005	chr01	501904	502005	101		chr01	502905	503005	101
b5_chr01_502219_502320	chr01	502219	502320	101		chr01	503220	503320	101
b5_chr01_502234_502351	chr01	502234	502351	117		chr01	503235	503351	117
b5_chr01_502312_502455	chr01	502312	502455	143		chr01	503313	503455	143
b5_chr01_502365_502467	chr01	502365	502467	102		chr01	503366	503467	102
b5_chr01_502466_502652	chr01	502466	502652	186		chr01	503467	503652	186
b5_chr01_502527_502628	chr01	502527	502628	101		chr01	503528	503628	101
b5_chr01_503242_503368	chr01	503242	503368	126		chr01	504243	504368	126
b5_chr01_503261_503363	chr01	503261	503363	102		chr01	504262	504363	102
b5_chr01_503389_503554	chr01	503389	503554	165		chr01	504390	504554	165
b5_chr01_503424_503526	chr01	503424	503526	102		chr01	504425	504526	102
b5_chr01_503519_503710	chr01	503519	503710	191		chr01	504520	504710	191
b5_chr01_503601_503702	chr01	503601	503702	101		chr01	504602	504702	101
b5_chr01_503758_503876	chr01	503758	503876	118		chr01	504759	504876	118
b5_chr01_503778_503880	chr01	503778	503880	102		chr01	504779	504880	102
b5_chr01_504022_504130	chr01	504022	504130	108		chr01	505023	505130	108
b5_chr01_504037_504138	chr01	504037	504138	101		chr01	505038	505138	101
b5_chr01_504127_504338	chr01	504127	504338	211		chr01	505128	505338	211
b5_chr01_504209_504311	chr01	504209	504311	102		chr01	505210	505311	102
b5_chr01_504294_504425	chr01	504294	504425	131		chr01	505295	505425	131
b5_chr01_504367_504469	chr01	504367	504469	102		chr01	505368	505469	102
b5_chr01_504417_504625	chr01	504417	504625	208		chr01	505418	505625	208
b5_chr01_504503_504614	chr01	504503	504614	111		chr01	505504	505614	111
b5_chr01_504657_504836	chr01	504657	504836	179		chr01	505658	505836	179
b5_chr01_504704_504809	chr01	504704	504809	105		chr01	505705	505809	105
b5_chr01_507652_507831	chr01	507652	507831	179		chr01	508653	508831	179
b5_chr01_507687_508008	chr01	507687	508008	321		chr01	508688	509008	321
b5_chr01_507921_508021	chr01	507921	508021	100		chr01	508922	509021	100
b5_chr01_508396_508690	chr01	508396	508690	294		chr01	509397	509690	294
b5_chr01_508445_508691	chr01	508445	508691	246		chr01	509446	509691	246
b5_chr01_509796_510237	chr01	509796	510237	441		chr01	510797	511237	441
b5_chr01_509845_510556	chr01	509845	510556	711		chr01	510846	511556	711
b5_chr01_510241_510376	chr01	510241	510376	135		chr01	511242	511376	135
b5_chr01_510380_510539	chr01	510380	510539	159		chr01	511381	511539	159
b5_chr01_513542_513763	chr01	513542	513763	221		chr01	514543	514763	221
b5_chr01_513577_513730	chr01	513577	513730	153		chr01	514578	514730	153
b5_chr01_513761_513948	chr01	513761	513948	187		chr01	514762	514948	187
b5_chr01_513808_513920	chr01	513808	513920	112		chr01	514809	514920	112
b5_chr01_513971_514041	chr01	513971	514041	70		chr01	514972	515041	70
b5_chr01_513999_514163	chr01	513999	514163	164		chr01	515000	515163	164
b5_chr01_514069_514202	chr01	514069	514202	133		chr01	515070	515202	133
b5_chr01_514333_514530	chr01	514333	514530	197		chr01	515334	515530	197
b5_chr01_514368_514521	chr01	514368	514521	153		chr01	515369	515521	153
b5_chr01_514547_514722	chr01	514547	514722	175		chr01	515548	515722	175
b5_chr01_514597_514736	chr01	514597	514736	139		chr01	515598	515736	139
b5_chr01_514772_514845	chr01	514772	514845	73		chr01	515773	515845	73
b5_chr01_514822_514923	chr01	514822	514923	101		chr01	515823	515923	101
b5_chr01_514857_514959	chr01	514857	514959	102		chr01	515858	515959	102
b5_chr01_514978_515322	chr01	514978	515322	344		chr01	515979	516322	344
b5_chr01_514994_515666	chr01	514994	515666	672		chr01	515995	516666	672
b5_chr01_515328_515628	chr01	515328	515628	300		chr01	516329	516628	300
b5_chr01_515906_516074	chr01	515906	516074	168		chr01	516907	517074	168
b5_chr01_515944_516046	chr01	515944	516046	102		chr01	516945	517046	102
b5_chr01_516066_516174	chr01	516066	516174	108		chr01	517067	517174	108
b5_chr01_516111_516777	chr01	516111	516777	666		chr01	517112	517777	666
b5_chr01_516211_516792	chr01	516211	516792	581		chr01	517212	517792	581
b5_chr01_516824_517148	chr01	516824	517148	324		chr01	517825	518148	324
b5_chr01_516873_517128	chr01	516873	517128	255		chr01	517874	518128	255
b5_chr01_517185_517369	chr01	517185	517369	184		chr01	518186	518369	184
b5_chr01_517230_517358	chr01	517230	517358	128		chr01	518231	518358	128
b5_chr01_518599_518832	chr01	518599	518832	233		chr01	519600	519832	233
b5_chr01_518644_518799	chr01	518644	518799	155		chr01	519645	519799	155
b5_chr01_518860_519069	chr01	518860	519069	209		chr01	519861	520069	209
b5_chr01_518879_519100	chr01	518879	519100	221		chr01	519880	520100	221
b5_chr01_519064_519160	chr01	519064	519160	96		chr01	520065	520160	96
b5_chr01_519149_519251	chr01	519149	519251	102		chr01	520150	520251	102
b5_chr01_519160_519289	chr01	519160	519289	129		chr01	520161	520289	129
b5_chr01_519229_519428	chr01	519229	519428	199		chr01	520230	520428	199
b5_chr01_519310_519412	chr01	519310	519412	102		chr01	520311	520412	102
b5_chr01_519503_519661	chr01	519503	519661	158		chr01	520504	520661	158
b5_chr01_519510_519644	chr01	519510	519644	134		chr01	520511	520644	134
b5_chr01_519855_520148	chr01	519855	520148	293		chr01	520856	521148	293
b5_chr01_519870_520153	chr01	519870	520153	283		chr01	520871	521153	283
b5_chr01_520653_520862	chr01	520653	520862	209		chr01	521654	521862	209
b5_chr01_520691_520850	chr01	520691	520850	159		chr01	521692	521850	159
b5_chr01_520898_521065	chr01	520898	521065	167		chr01	521899	522065	167
b5_chr01_520938_521039	chr01	520938	521039	101		chr01	521939	522039	101
b5_chr01_521116_521332	chr01	521116	521332	216		chr01	522117	522332	216
b5_chr01_521141_521310	chr01	521141	521310	169		chr01	522142	522310	169
b5_chr01_521301_521514	chr01	521301	521514	213		chr01	522302	522514	213
b5_chr01_521383_521484	chr01	521383	521484	101		chr01	522384	522484	101
b5_chr01_524051_524332	chr01	524051	524332	281		chr01	525052	525332	281
b5_chr01_524100_524310	chr01	524100	524310	210		chr01	525101	525310	210
b5_chr01_524302_524509	chr01	524302	524509	207		chr01	525303	525509	207
b5_chr01_524378_524479	chr01	524378	524479	101		chr01	525379	525479	101
b5_chr01_525595_525796	chr01	525595	525796	201		chr01	526596	526796	201
b5_chr01_525640_525763	chr01	525640	525763	123		chr01	526641	526763	123
b5_chr01_536737_537100	chr01	536737	537100	363		chr01	537738	538100	363
b5_chr01_536786_537068	chr01	536786	537068	282		chr01	537787	538068	282
b5_chr01_537152_537519	chr01	537152	537519	367		chr01	538153	538519	367
b5_chr01_537192_537493	chr01	537192	537493	301		chr01	538193	538493	301
b5_chr01_538832_539276	chr01	538832	539276	444		chr01	539833	540276	444
b5_chr01_538847_539241	chr01	538847	539241	394		chr01	539848	540241	394
b5_chr01_539295_539625	chr01	539295	539625	330		chr01	540296	540625	330
b5_chr01_539344_539595	chr01	539344	539595	251		chr01	540345	540595	251
b5_chr01_539637_539821	chr01	539637	539821	184		chr01	540638	540821	184
b5_chr01_539677_539798	chr01	539677	539798	121		chr01	540678	540798	121
b5_chr01_539866_540155	chr01	539866	540155	289		chr01	540867	541155	289
b5_chr01_539892_540133	chr01	539892	540133	241		chr01	540893	541133	241
b5_chr01_540290_540471	chr01	540290	540471	181		chr01	541291	541471	181
b5_chr01_540340_540445	chr01	540340	540445	105		chr01	541341	541445	105
b5_chr01_540493_540679	chr01	540493	540679	186		chr01	541494	541679	186
b5_chr01_540542_540643	chr01	540542	540643	101		chr01	541543	541643	101
b5_chr01_540737_540890	chr01	540737	540890	153		chr01	541738	541890	153
b5_chr01_540747_540916	chr01	540747	540916	169		chr01	541748	541916	169
b5_chr01_541091_541446	chr01	541091	541446	355		chr01	542092	542446	355
b5_chr01_541131_541410	chr01	541131	541410	279		chr01	542132	542410	279
b5_chr01_541659_541860	chr01	541659	541860	201		chr01	542660	542860	201
b5_chr01_541704_541841	chr01	541704	541841	137		chr01	542705	542841	137
b5_chr01_541922_542099	chr01	541922	542099	177		chr01	542923	543099	177
b5_chr01_541969_542070	chr01	541969	542070	101		chr01	542970	543070	101
b5_chr01_542543_542717	chr01	542543	542717	174		chr01	543544	543717	174
b5_chr01_542593_542695	chr01	542593	542695	102		chr01	543594	543695	102
b5_chr01_542752_543468	chr01	542752	543468	716		chr01	543753	544468	716
b5_chr01_542802_543441	chr01	542802	543441	639		chr01	543803	544441	639
b5_chr01_548238_548432	chr01	548238	548432	194		chr01	549239	549432	194
b5_chr01_548254_548399	chr01	548254	548399	145		chr01	549255	549399	145
b5_chr01_548460_548655	chr01	548460	548655	195		chr01	549461	549655	195
b5_chr01_548477_548651	chr01	548477	548651	174		chr01	549478	549651	174
b5_chr01_548756_548910	chr01	548756	548910	154		chr01	549757	549910	154
b5_chr01_548786_548892	chr01	548786	548892	106		chr01	549787	549892	106
b5_chr01_548985_549153	chr01	548985	549153	168		chr01	549986	550153	168
b5_chr01_548991_549130	chr01	548991	549130	139		chr01	549992	550130	139
b5_chr01_549173_549335	chr01	549173	549335	162		chr01	550174	550335	162
b5_chr01_549203_549305	chr01	549203	549305	102		chr01	550204	550305	102
b5_chr01_549298_549514	chr01	549298	549514	216		chr01	550299	550514	216
b5_chr01_549376_549478	chr01	549376	549478	102		chr01	550377	550478	102
b5_chr01_549631_549805	chr01	549631	549805	174		chr01	550632	550805	174
b5_chr01_549680_549781	chr01	549680	549781	101		chr01	550681	550781	101
b5_chr01_550053_550236	chr01	550053	550236	183		chr01	551054	551236	183
b5_chr01_550101_550201	chr01	550101	550201	100		chr01	551102	551201	100
b5_chr01_550367_550560	chr01	550367	550560	193		chr01	551368	551560	193
b5_chr01_550416_550527	chr01	550416	550527	111		chr01	551417	551527	111
b5_chr01_550538_550702	chr01	550538	550702	164		chr01	551539	551702	164
b5_chr01_550583_550685	chr01	550583	550685	102		chr01	551584	551685	102
b5_chr01_550644_550846	chr01	550644	550846	202		chr01	551645	551846	202
b5_chr01_550731_550832	chr01	550731	550832	101		chr01	551732	551832	101
b5_chr01_550977_551142	chr01	550977	551142	165		chr01	551978	552142	165
b5_chr01_551024_551126	chr01	551024	551126	102		chr01	552025	552126	102
b5_chr01_551248_551424	chr01	551248	551424	176		chr01	552249	552424	176
b5_chr01_551298_551400	chr01	551298	551400	102		chr01	552299	552400	102
b5_chr01_553249_553512	chr01	553249	553512	263		chr01	554250	554512	263
b5_chr01_553299_553512	chr01	553299	553512	213		chr01	554300	554512	213
b5_chr01_553510_553763	chr01	553510	553763	253		chr01	554511	554763	253
b5_chr01_553588_553750	chr01	553588	553750	162		chr01	554589	554750	162
b5_chr01_554135_554283	chr01	554135	554283	148		chr01	555136	555283	148
b5_chr01_554139_554311	chr01	554139	554311	172		chr01	555140	555311	172
b5_chr01_554265_554478	chr01	554265	554478	213		chr01	555266	555478	213
b5_chr01_554355_554456	chr01	554355	554456	101		chr01	555356	555456	101
b5_chr01_554430_554603	chr01	554430	554603	173		chr01	555431	555603	173
b5_chr01_554509_554610	chr01	554509	554610	101		chr01	555510	555610	101
b5_chr01_554589_554765	chr01	554589	554765	176		chr01	555590	555765	176
b5_chr01_554668_554769	chr01	554668	554769	101		chr01	555669	555769	101
b5_chr01_554817_554905	chr01	554817	554905	88		chr01	555818	555905	88
b5_chr01_554853_555237	chr01	554853	555237	384		chr01	555854	556237	384
b5_chr01_554935_555123	chr01	554935	555123	188		chr01	555936	556123	188
b5_chr01_555125_555258	chr01	555125	555258	133		chr01	556126	556258	133
b5_chr01_555350_556305	chr01	555350	556305	955		chr01	556351	557305	955
b5_chr01_555372_555815	chr01	555372	555815	443		chr01	556373	556815	443
b5_chr01_555830_555999	chr01	555830	555999	169		chr01	556831	556999	169
b5_chr01_556002_556342	chr01	556002	556342	340		chr01	557003	557342	340
b5_chr01_561273_561731	chr01	561273	561731	458		chr01	562274	562731	458
b5_chr01_561303_562131	chr01	561303	562131	828		chr01	562304	563131	828
b5_chr01_561797_561959	chr01	561797	561959	162		chr01	562798	562959	162
b5_chr01_561963_562139	chr01	561963	562139	176		chr01	562964	563139	176
b5_chr01_562171_562456	chr01	562171	562456	285		chr01	563172	563456	285
b5_chr01_562218_562425	chr01	562218	562425	207		chr01	563219	563425	207
b5_chr01_562476_562669	chr01	562476	562669	193		chr01	563477	563669	193
b5_chr01_562516_562643	chr01	562516	562643	127		chr01	563517	563643	127
b5_chr01_562974_563125	chr01	562974	563125	151		chr01	563975	564125	151
b5_chr01_562989_563090	chr01	562989	563090	101		chr01	563990	564090	101
b5_chr01_563263_563428	chr01	563263	563428	165		chr01	564264	564428	165
b5_chr01_563308_563409	chr01	563308	563409	101		chr01	564309	564409	101
b5_chr01_564425_564647	chr01	564425	564647	222		chr01	565426	565647	222
b5_chr01_564475_564622	chr01	564475	564622	147		chr01	565476	565622	147
b5_chr01_564699_564882	chr01	564699	564882	183		chr01	565700	565882	183
b5_chr01_564749_564851	chr01	564749	564851	102		chr01	565750	565851	102
b5_chr01_565109_565298	chr01	565109	565298	189		chr01	566110	566298	189
b5_chr01_565155_565281	chr01	565155	565281	126		chr01	566156	566281	126
b5_chr01_565666_565965	chr01	565666	565965	299		chr01	566667	566965	299
b5_chr01_565712_565928	chr01	565712	565928	216		chr01	566713	566928	216
b5_chr01_566180_566363	chr01	566180	566363	183		chr01	567181	567363	183
b5_chr01_566228_566330	chr01	566228	566330	102		chr01	567229	567330	102
b5_chr01_567568_567782	chr01	567568	567782	214		chr01	568569	568782	214
b5_chr01_567617_567746	chr01	567617	567746	129		chr01	568618	568746	129
b5_chr01_568377_568601	chr01	568377	568601	224		chr01	569378	569601	224
b5_chr01_568425_568567	chr01	568425	568567	142		chr01	569426	569567	142
b5_chr01_568714_568868	chr01	568714	568868	154		chr01	569715	569868	154
b5_chr01_568731_568833	chr01	568731	568833	102		chr01	569732	569833	102
b5_chr01_568906_569043	chr01	568906	569043	137		chr01	569907	570043	137
b5_chr01_568911_569012	chr01	568911	569012	101		chr01	569912	570012	101
b5_chr01_568975_569194	chr01	568975	569194	219		chr01	569976	570194	219
b5_chr01_569058_569159	chr01	569058	569159	101		chr01	570059	570159	101
b5_chr01_569128_569321	chr01	569128	569321	193		chr01	570129	570321	193
b5_chr01_569212_569313	chr01	569212	569313	101		chr01	570213	570313	101
b5_chr01_569294_569375	chr01	569294	569375	81		chr01	570295	570375	81
b5_chr01_569367_569469	chr01	569367	569469	102		chr01	570368	570469	102
b5_chr01_569377_569500	chr01	569377	569500	123		chr01	570378	570500	123
b5_chr01_569542_569734	chr01	569542	569734	192		chr01	570543	570734	192
b5_chr01_569588_569703	chr01	569588	569703	115		chr01	570589	570703	115
b5_chr01_570565_570817	chr01	570565	570817	252		chr01	571566	571817	252
b5_chr01_570613_570777	chr01	570613	570777	164		chr01	571614	571777	164
b5_chr01_570837_571039	chr01	570837	571039	202		chr01	571838	572039	202
b5_chr01_570846_571002	chr01	570846	571002	156		chr01	571847	572002	156
b5_chr01_575775_576241	chr01	575775	576241	466		chr01	576776	577241	466
b5_chr01_575805_576482	chr01	575805	576482	677		chr01	576806	577482	677
b5_chr01_576266_576357	chr01	576266	576357	91		chr01	577267	577357	91
b5_chr01_576368_576499	chr01	576368	576499	131		chr01	577369	577499	131
b5_chr01_576480_577011	chr01	576480	577011	531		chr01	577481	578011	531
b5_chr01_576563_576984	chr01	576563	576984	421		chr01	577564	577984	421
b5_chr01_577978_578320	chr01	577978	578320	342		chr01	578979	579320	342
b5_chr01_578023_578278	chr01	578023	578278	255		chr01	579024	579278	255
b5_chr01_584825_585106	chr01	584825	585106	281		chr01	585826	586106	281
b5_chr01_584875_585445	chr01	584875	585445	570		chr01	585876	586445	570
b5_chr01_585135_585431	chr01	585135	585431	296		chr01	586136	586431	296
b5_chr01_585623_585828	chr01	585623	585828	205		chr01	586624	586828	205
b5_chr01_585669_585787	chr01	585669	585787	118		chr01	586670	586787	118
b5_chr01_585875_586269	chr01	585875	586269	394		chr01	586876	587269	394
b5_chr01_585920_586687	chr01	585920	586687	767		chr01	586921	587687	767
b5_chr01_586274_586703	chr01	586274	586703	429		chr01	587275	587703	429
b5_chr01_587928_588201	chr01	587928	588201	273		chr01	588929	589201	273
b5_chr01_587974_588179	chr01	587974	588179	205		chr01	588975	589179	205
b5_chr01_588465_588643	chr01	588465	588643	178		chr01	589466	589643	178
b5_chr01_588505_588606	chr01	588505	588606	101		chr01	589506	589606	101
b5_chr01_589030_589201	chr01	589030	589201	171		chr01	590031	590201	171
b5_chr01_589076_589177	chr01	589076	589177	101		chr01	590077	590177	101
b5_chr01_589193_589504	chr01	589193	589504	311		chr01	590194	590504	311
b5_chr01_589239_590178	chr01	589239	590178	939		chr01	590240	591178	939
b5_chr01_589529_589760	chr01	589529	589760	231		chr01	590530	590760	231
b5_chr01_589800_590199	chr01	589800	590199	399		chr01	590801	591199	399
b5_chr01_590769_590943	chr01	590769	590943	174		chr01	591770	591943	174
b5_chr01_590818_590920	chr01	590818	590920	102		chr01	591819	591920	102
b5_chr01_591608_591864	chr01	591608	591864	256		chr01	592609	592864	256
b5_chr01_591658_591853	chr01	591658	591853	195		chr01	592659	592853	195
b5_chr01_591903_592052	chr01	591903	592052	149		chr01	592904	593052	149
b5_chr01_591938_592049	chr01	591938	592049	111		chr01	592939	593049	111
b5_chr01_592033_592194	chr01	592033	592194	161		chr01	593034	593194	161
b5_chr01_592115_592280	chr01	592115	592280	165		chr01	593116	593280	165
b5_chr01_592210_592281	chr01	592210	592281	71		chr01	593211	593281	71
b5_chr01_596256_596400	chr01	596256	596400	144		chr01	597257	597400	144
b5_chr01_597688_597977	chr01	597688	597977	289		chr01	598689	598977	289
b5_chr01_597717_597940	chr01	597717	597940	223		chr01	598718	598940	223
b5_chr01_598211_598465	chr01	598211	598465	254		chr01	599212	599465	254
b5_chr01_598228_599211	chr01	598228	599211	983		chr01	599229	600211	983
b5_chr01_598503_599171	chr01	598503	599171	668		chr01	599504	600171	668
b5_chr01_599275_600162	chr01	599275	600162	887		chr01	600276	601162	887
b5_chr01_599305_600205	chr01	599305	600205	900		chr01	600306	601205	900
b5_chr01_602968_603166	chr01	602968	603166	198		chr01	603969	604166	198
b5_chr01_603018_603129	chr01	603018	603129	111		chr01	604019	604129	111
b5_chr01_603235_603402	chr01	603235	603402	167		chr01	604236	604402	167
b5_chr01_603283_603385	chr01	603283	603385	102		chr01	604284	604385	102
b5_chr01_603431_603606	chr01	603431	603606	175		chr01	604432	604606	175
b5_chr01_603470_603572	chr01	603470	603572	102		chr01	604471	604572	102
b5_chr01_603634_603732	chr01	603634	603732	98		chr01	604635	604732	98
b5_chr01_603680_603824	chr01	603680	603824	144		chr01	604681	604824	144
b5_chr01_603740_603845	chr01	603740	603845	105		chr01	604741	604845	105
b5_chr01_603882_604163	chr01	603882	604163	281		chr01	604883	605163	281
b5_chr01_603931_604432	chr01	603931	604432	501		chr01	604932	605432	501
b5_chr01_604215_604448	chr01	604215	604448	233		chr01	605216	605448	233
b5_chr01_611667_611904	chr01	611667	611904	237		chr01	612668	612904	237
b5_chr01_611716_611911	chr01	611716	611911	195		chr01	612717	612911	195
b5_chr01_611957_612105	chr01	611957	612105	148		chr01	612958	613105	148
b5_chr01_611996_612098	chr01	611996	612098	102		chr01	612997	613098	102
b5_chr01_612387_612527	chr01	612387	612527	140		chr01	613388	613527	140
b5_chr01_612392_612493	chr01	612392	612493	101		chr01	613393	613493	101
b5_chr01_613996_614303	chr01	613996	614303	307		chr01	614997	615303	307
b5_chr01_614046_614273	chr01	614046	614273	227		chr01	615047	615273	227
b5_chr01_619888_620096	chr01	619888	620096	208		chr01	620889	621096	208
b5_chr01_619934_620462	chr01	619934	620462	528		chr01	620935	621462	528
b5_chr01_620136_620255	chr01	620136	620255	119		chr01	621137	621255	119
b5_chr01_620259_620494	chr01	620259	620494	235		chr01	621260	621494	235
b5_chr01_623134_623470	chr01	623134	623470	336		chr01	624135	624470	336
b5_chr01_623182_623492	chr01	623182	623492	310		chr01	624183	624492	310
b5_chr01_625149_625579	chr01	625149	625579	430		chr01	626150	626579	430
b5_chr01_625197_625719	chr01	625197	625719	522		chr01	626198	626719	522
b5_chr01_625582_625694	chr01	625582	625694	112		chr01	626583	626694	112
b5_chr01_631168_631480	chr01	631168	631480	312		chr01	632169	632480	312
b5_chr01_631195_631675	chr01	631195	631675	480		chr01	632196	632675	480
b5_chr01_631490_631574	chr01	631490	631574	84		chr01	632491	632574	84
b5_chr01_636807_637683	chr01	636807	637683	876		chr01	637808	638683	876
b5_chr01_636834_638017	chr01	636834	638017	1183		chr01	637835	639017	1183
b5_chr01_637717_637905	chr01	637717	637905	188		chr01	638718	638905	188
b5_chr01_637943_638018	chr01	637943	638018	75		chr01	638944	639018	75
b5_chr01_642082_642378	chr01	642082	642378	296		chr01	643083	643378	296
b5_chr01_642108_642396	chr01	642108	642396	288		chr01	643109	643396	288
b5_chr01_642439_642621	chr01	642439	642621	182		chr01	643440	643621	182
b5_chr01_642484_642585	chr01	642484	642585	101		chr01	643485	643585	101
b5_chr01_642997_643170	chr01	642997	643170	173		chr01	643998	644170	173
b5_chr01_643044_643145	chr01	643044	643145	101		chr01	644045	644145	101
b5_chr01_644683_645189	chr01	644683	645189	506		chr01	645684	646189	506
b5_chr01_644731_645418	chr01	644731	645418	687		chr01	645732	646418	687
b5_chr01_645226_645443	chr01	645226	645443	217		chr01	646227	646443	217
b5_chr01_645473_645726	chr01	645473	645726	253		chr01	646474	646726	253
b5_chr01_645523_645697	chr01	645523	645697	174		chr01	646524	646697	174
b5_chr01_647397_647591	chr01	647397	647591	194		chr01	648398	648591	194
b5_chr01_647433_647559	chr01	647433	647559	126		chr01	648434	648559	126
b5_chr01_650551_650767	chr01	650551	650767	216		chr01	651552	651767	216
b5_chr01_650571_650713	chr01	650571	650713	142		chr01	651572	651713	142
b5_chr01_650716_650792	chr01	650716	650792	76		chr01	651717	651792	76
b5_chr01_676029_676109	chr01	676029	676109	80		chr01	677030	677109	80
b5_chr01_676079_676337	chr01	676079	676337	258		chr01	677080	677337	258
b5_chr01_676128_676323	chr01	676128	676323	195		chr01	677129	677323	195
b5_chr01_699532_699643	chr01	699532	699643	111		chr01	700533	700643	111
b5_chr01_699731_699833	chr01	699731	699833	102		chr01	700732	700833	102
b5_chr01_700126_700227	chr01	700126	700227	101		chr01	701127	701227	101
b5_chr01_700297_700469	chr01	700297	700469	172		chr01	701298	701469	172
b5_chr01_700546_701373	chr01	700546	701373	827		chr01	701547	702373	827
b5_chr01_701424_701490	chr01	701424	701490	66		chr01	702425	702490	66
b5_chr01_701472_701573	chr01	701472	701573	101		chr01	702473	702573	101
b5_chr01_701755_701856	chr01	701755	701856	101		chr01	702756	702856	101
b5_chr01_701937_702078	chr01	701937	702078	141		chr01	702938	703078	141
b5_chr01_702139_702240	chr01	702139	702240	101		chr01	703140	703240	101
b5_chr01_702307_702548	chr01	702307	702548	241		chr01	703308	703548	241
b5_chr01_702904_703239	chr01	702904	703239	335		chr01	703905	704239	335
b5_chr01_703320_703421	chr01	703320	703421	101		chr01	704321	704421	101
b5_chr01_703496_703640	chr01	703496	703640	144		chr01	704497	704640	144
b5_chr01_703713_704677	chr01	703713	704677	964		chr01	704714	705677	964
b5_chr01_704722_704822	chr01	704722	704822	100		chr01	705723	705822	100
b5_chr01_704767_704869	chr01	704767	704869	102		chr01	705768	705869	102
b5_chr01_705103_705302	chr01	705103	705302	199		chr01	706104	706302	199
b5_chr01_705329_705430	chr01	705329	705430	101		chr01	706330	706430	101
b5_chr01_705382_705462	chr01	705382	705462	80		chr01	706383	706462	80
b5_chr01_720298_720477	chr01	720298	720477	179		chr01	721299	721477	179
b5_chr01_720347_720448	chr01	720347	720448	101		chr01	721348	721448	101
b5_chr01_720473_720719	chr01	720473	720719	246		chr01	721474	721719	246
b5_chr01_720523_720902	chr01	720523	720902	379		chr01	721524	721902	379
b5_chr01_720736_720921	chr01	720736	720921	185		chr01	721737	721921	185
b5_chr01_720957_721132	chr01	720957	721132	175		chr01	721958	722132	175
b5_chr01_721005_721107	chr01	721005	721107	102		chr01	722006	722107	102
b5_chr01_721520_722283	chr01	721520	722283	763		chr01	722521	723283	763
b5_chr01_721532_722243	chr01	721532	722243	711		chr01	722533	723243	711
b5_chr01_722734_723027	chr01	722734	723027	293		chr01	723735	724027	293
b5_chr01_722743_723459	chr01	722743	723459	716		chr01	723744	724459	716
b5_chr01_723047_723342	chr01	723047	723342	295		chr01	724048	724342	295
b5_chr01_723364_723494	chr01	723364	723494	130		chr01	724365	724494	130
b5_chr01_723494_723746	chr01	723494	723746	252		chr01	724495	724746	252
b5_chr01_723541_723711	chr01	723541	723711	170		chr01	724542	724711	170
b5_chr01_723766_723849	chr01	723766	723849	83		chr01	724767	724849	83
b5_chr01_723791_724885	chr01	723791	724885	1094		chr01	724792	725885	1094
b5_chr01_723853_724040	chr01	723853	724040	187		chr01	724854	725040	187
b5_chr01_724093_724244	chr01	724093	724244	151		chr01	725094	725244	151
b5_chr01_724254_724435	chr01	724254	724435	181		chr01	725255	725435	181
b5_chr01_724495_724886	chr01	724495	724886	391		chr01	725496	725886	391
b5_chr01_727918_728049	chr01	727918	728049	131		chr01	728919	729049	131
b5_chr01_727967_729926	chr01	727967	729926	1959		chr01	728968	730926	1959
b5_chr01_728067_728339	chr01	728067	728339	272		chr01	729068	729339	272
b5_chr01_728427_728622	chr01	728427	728622	195		chr01	729428	729622	195
b5_chr01_728680_728874	chr01	728680	728874	194		chr01	729681	729874	194
b5_chr01_728878_729021	chr01	728878	729021	143		chr01	729879	730021	143
b5_chr01_729058_729229	chr01	729058	729229	171		chr01	730059	730229	171
b5_chr01_729257_729417	chr01	729257	729417	160		chr01	730258	730417	160
b5_chr01_729428_729800	chr01	729428	729800	372		chr01	730429	730800	372
b5_chr01_729867_729948	chr01	729867	729948	81		chr01	730868	730948	81
b5_chr01_730434_730627	chr01	730434	730627	193		chr01	731435	731627	193
b5_chr01_730483_731580	chr01	730483	731580	1097		chr01	731484	732580	1097
b5_chr01_730642_731025	chr01	730642	731025	383		chr01	731643	732025	383
b5_chr01_731027_731593	chr01	731027	731593	566		chr01	732028	732593	566
b5_chr01_731694_731921	chr01	731694	731921	227		chr01	732695	732921	227
b5_chr01_731697_731950	chr01	731697	731950	253		chr01	732698	732950	253
b5_chr01_731990_732243	chr01	731990	732243	253		chr01	732991	733243	253
b5_chr01_732029_732217	chr01	732029	732217	188		chr01	733030	733217	188
b5_chr01_733193_733578	chr01	733193	733578	385		chr01	734194	734578	385
b5_chr01_733243_734060	chr01	733243	734060	817		chr01	734244	735060	817
b5_chr01_733594_734097	chr01	733594	734097	503		chr01	734595	735097	503
b5_chr01_734690_734866	chr01	734690	734866	176		chr01	735691	735866	176
b5_chr01_734739_734841	chr01	734739	734841	102		chr01	735740	735841	102
b5_chr01_734980_735118	chr01	734980	735118	138		chr01	735981	736118	138
b5_chr01_735028_736098	chr01	735028	736098	1070		chr01	736029	737098	1070
b5_chr01_735123_735515	chr01	735123	735515	392		chr01	736124	736515	392
b5_chr01_735588_735669	chr01	735588	735669	81		chr01	736589	736669	81
b5_chr01_735748_736055	chr01	735748	736055	307		chr01	736749	737055	307
b5_chr01_737881_739048	chr01	737881	739048	1167		chr01	738882	740048	1167
b5_chr01_737927_739898	chr01	737927	739898	1971		chr01	738928	740898	1971
b5_chr01_739059_739392	chr01	739059	739392	333		chr01	740060	740392	333
b5_chr01_739400_739567	chr01	739400	739567	167		chr01	740401	740567	167
b5_chr01_739581_739827	chr01	739581	739827	246		chr01	740582	740827	246
b5_chr01_740466_740686	chr01	740466	740686	220		chr01	741467	741686	220
b5_chr01_740506_740652	chr01	740506	740652	146		chr01	741507	741652	146
b5_chr01_741831_742246	chr01	741831	742246	415		chr01	742832	743246	415
b5_chr01_741880_743245	chr01	741880	743245	1365		chr01	742881	744245	1365
b5_chr01_742304_742455	chr01	742304	742455	151		chr01	743305	743455	151
b5_chr01_742514_743177	chr01	742514	743177	663		chr01	743515	744177	663
b5_chr01_744571_744961	chr01	744571	744961	390		chr01	745572	745961	390
b5_chr01_744581_745380	chr01	744581	745380	799		chr01	745582	746380	799
b5_chr01_744971_745402	chr01	744971	745402	431		chr01	745972	746402	431
b5_chr01_746020_746156	chr01	746020	746156	136		chr01	747021	747156	136
b5_chr01_746067_746169	chr01	746067	746169	102		chr01	747068	747169	102
b5_chr01_746489_746780	chr01	746489	746780	291		chr01	747490	747780	291
b5_chr01_746499_747569	chr01	746499	747569	1070		chr01	747500	748569	1070
b5_chr01_746781_746994	chr01	746781	746994	213		chr01	747782	747994	213
b5_chr01_747059_747202	chr01	747059	747202	143		chr01	748060	748202	143
b5_chr01_747273_747505	chr01	747273	747505	232		chr01	748274	748505	232
b5_chr01_751592_751756	chr01	751592	751756	164		chr01	752593	752756	164
b5_chr01_751626_751899	chr01	751626	751899	273		chr01	752627	752899	273
b5_chr01_751759_751919	chr01	751759	751919	160		chr01	752760	752919	160
b5_chr01_766333_766482	chr01	766333	766482	149		chr01	767334	767482	149
b5_chr01_766381_767487	chr01	766381	767487	1106		chr01	767382	768487	1106
b5_chr01_766556_766702	chr01	766556	766702	146		chr01	767557	767702	146
b5_chr01_766809_766894	chr01	766809	766894	85		chr01	767810	767894	85
b5_chr01_766934_767316	chr01	766934	767316	382		chr01	767935	768316	382
b5_chr01_767562_767762	chr01	767562	767762	200		chr01	768563	768762	200
b5_chr01_767598_767756	chr01	767598	767756	158		chr01	768599	768756	158
b5_chr01_767851_768650	chr01	767851	768650	799		chr01	768852	769650	799
b5_chr01_767899_768615	chr01	767899	768615	716		chr01	768900	769615	716
b5_chr01_769339_769692	chr01	769339	769692	353		chr01	770340	770692	353
b5_chr01_769389_769668	chr01	769389	769668	279		chr01	770390	770668	279
b5_chr01_771255_771428	chr01	771255	771428	173		chr01	772256	772428	173
b5_chr01_771291_771392	chr01	771291	771392	101		chr01	772292	772392	101
b5_chr01_771454_771534	chr01	771454	771534	80		chr01	772455	772534	80
b5_chr01_771469_772542	chr01	771469	772542	1073		chr01	772470	773542	1073
b5_chr01_771574_771863	chr01	771574	771863	289		chr01	772575	772863	289
b5_chr01_771889_771991	chr01	771889	771991	102		chr01	772890	772991	102
b5_chr01_772029_772143	chr01	772029	772143	114		chr01	773030	773143	114
b5_chr01_772234_772553	chr01	772234	772553	319		chr01	773235	773553	319
b5_chr01_773726_774743	chr01	773726	774743	1017		chr01	774727	775743	1017
b5_chr01_773841_773962	chr01	773841	773962	121		chr01	774842	774962	121
b5_chr01_773977_774118	chr01	773977	774118	141		chr01	774978	775118	141
b5_chr01_774260_774334	chr01	774260	774334	74		chr01	775261	775334	74
b5_chr01_774420_774755	chr01	774420	774755	335		chr01	775421	775755	335
b5_chr01_780403_780679	chr01	780403	780679	276		chr01	781404	781679	276
b5_chr01_780441_781273	chr01	780441	781273	832		chr01	781442	782273	832
b5_chr01_780695_781312	chr01	780695	781312	617		chr01	781696	782312	617
b5_chr01_782465_782613	chr01	782465	782613	148		chr01	783466	783613	148
b5_chr01_782513_783424	chr01	782513	783424	911		chr01	783514	784424	911
b5_chr01_782698_783026	chr01	782698	783026	328		chr01	783699	784026	328
b5_chr01_783043_783134	chr01	783043	783134	91		chr01	784044	784134	91
b5_chr01_783252_783351	chr01	783252	783351	99		chr01	784253	784351	99
b5_chr01_783366_783440	chr01	783366	783440	74		chr01	784367	784440	74
b5_chr01_785326_785977	chr01	785326	785977	651		chr01	786327	786977	651
b5_chr01_785372_786527	chr01	785372	786527	1155		chr01	786373	787527	1155
b5_chr01_785982_786060	chr01	785982	786060	78		chr01	786983	787060	78
b5_chr01_786097_786244	chr01	786097	786244	147		chr01	787098	787244	147
b5_chr01_786246_786475	chr01	786246	786475	229		chr01	787247	787475	229
b5_chr01_786477_786544	chr01	786477	786544	67		chr01	787478	787544	67
b5_chr01_788940_789451	chr01	788940	789451	511		chr01	789941	790451	511
b5_chr01_788957_789555	chr01	788957	789555	598		chr01	789958	790555	598
b5_chr01_790049_790233	chr01	790049	790233	184		chr01	791050	791233	184
b5_chr01_790099_790201	chr01	790099	790201	102		chr01	791100	791201	102
b5_chr01_790298_790648	chr01	790298	790648	350		chr01	791299	791648	350
b5_chr01_790338_791411	chr01	790338	791411	1073		chr01	791339	792411	1073
b5_chr01_790672_791016	chr01	790672	791016	344		chr01	791673	792016	344
b5_chr01_791045_791389	chr01	791045	791389	344		chr01	792046	792389	344
b5_chr01_792059_792465	chr01	792059	792465	406		chr01	793060	793465	406
b5_chr01_792087_792477	chr01	792087	792477	390		chr01	793088	793477	390
b5_chr01_793478_793558	chr01	793478	793558	80		chr01	794479	794558	80
b5_chr01_793498_794413	chr01	793498	794413	915		chr01	794499	795413	915
b5_chr01_793563_793842	chr01	793563	793842	279		chr01	794564	794842	279
b5_chr01_794108_794316	chr01	794108	794316	208		chr01	795109	795316	208
b5_chr01_803218_803405	chr01	803218	803405	187		chr01	804219	804405	187
b5_chr01_803265_803366	chr01	803265	803366	101		chr01	804266	804366	101
b5_chr01_803684_803862	chr01	803684	803862	178		chr01	804685	804862	178
b5_chr01_803732_803834	chr01	803732	803834	102		chr01	804733	804834	102
b5_chr01_804548_804962	chr01	804548	804962	414		chr01	805549	805962	414
b5_chr01_804598_804937	chr01	804598	804937	339		chr01	805599	805937	339
b5_chr01_807324_807552	chr01	807324	807552	228		chr01	808325	808552	228
b5_chr01_807372_807516	chr01	807372	807516	144		chr01	808373	808516	144
b5_chr01_807467_807682	chr01	807467	807682	215		chr01	808468	808682	215
b5_chr01_807532_807859	chr01	807532	807859	327		chr01	808533	808859	327
b5_chr01_807806_807893	chr01	807806	807893	87		chr01	808807	808893	87
b5_chr01_807863_808001	chr01	807863	808001	138		chr01	808864	809001	138
b5_chr01_807873_808109	chr01	807873	808109	236		chr01	808874	809109	236
b5_chr01_808028_808116	chr01	808028	808116	88		chr01	809029	809116	88
b5_chr01_808187_808375	chr01	808187	808375	188		chr01	809188	809375	188
b5_chr01_808232_808334	chr01	808232	808334	102		chr01	809233	809334	102
b5_chr01_838773_839158	chr01	838773	839158	385		chr01	839774	840158	385
b5_chr01_838808_839828	chr01	838808	839828	1020		chr01	839809	840828	1020
b5_chr01_839168_839341	chr01	839168	839341	173		chr01	840169	840341	173
b5_chr01_839370_839847	chr01	839370	839847	477		chr01	840371	840847	477
b5_chr01_842542_843311	chr01	842542	843311	769		chr01	843543	844311	769
b5_chr01_842575_843029	chr01	842575	843029	454		chr01	843576	844029	454
b5_chr01_843037_843186	chr01	843037	843186	149		chr01	844038	844186	149
b5_chr01_843197_843272	chr01	843197	843272	75		chr01	844198	844272	75
b5_chr01_844874_845033	chr01	844874	845033	159		chr01	845875	846033	159
b5_chr01_844924_845026	chr01	844924	845026	102		chr01	845925	846026	102
b5_chr01_845163_845600	chr01	845163	845600	437		chr01	846164	846600	437
b5_chr01_845201_846274	chr01	845201	846274	1073		chr01	846202	847274	1073
b5_chr01_845621_845710	chr01	845621	845710	89		chr01	846622	846710	89
b5_chr01_845761_845891	chr01	845761	845891	130		chr01	846762	846891	130
b5_chr01_845898_846121	chr01	845898	846121	223		chr01	846899	847121	223
b5_chr01_846130_846273	chr01	846130	846273	143		chr01	847131	847273	143
b5_chr01_851218_851878	chr01	851218	851878	660		chr01	852219	852878	660
b5_chr01_851248_852385	chr01	851248	852385	1137		chr01	852249	853385	1137
b5_chr01_851888_852402	chr01	851888	852402	514		chr01	852889	853402	514
b5_chr01_856906_857054	chr01	856906	857054	148		chr01	857907	858054	148
b5_chr01_856956_858111	chr01	856956	858111	1155		chr01	857957	859111	1155
b5_chr01_857098_858101	chr01	857098	858101	1003		chr01	858099	859101	1003
b5_chr01_860995_861113	chr01	860995	861113	118		chr01	861996	862113	118
b5_chr01_861043_861379	chr01	861043	861379	336		chr01	862044	862379	336
b5_chr01_861185_861410	chr01	861185	861410	225		chr01	862186	862410	225
b5_chr01_861952_862063	chr01	861952	862063	111		chr01	862953	863063	111
b5_chr01_861993_862620	chr01	861993	862620	627		chr01	862994	863620	627
b5_chr01_862148_862574	chr01	862148	862574	426		chr01	863149	863574	426
b5_chr01_864916_865201	chr01	864916	865201	285		chr01	865917	866201	285
b5_chr01_864916_865192	chr01	864916	865192	276		chr01	865917	866192	276
b5_chr01_865623_865810	chr01	865623	865810	187		chr01	866624	866810	187
b5_chr01_865672_865773	chr01	865672	865773	101		chr01	866673	866773	101
b5_chr01_866491_866675	chr01	866491	866675	184		chr01	867492	867675	184
b5_chr01_866539_866643	chr01	866539	866643	104		chr01	867540	867643	104
b5_chr01_866775_866960	chr01	866775	866960	185		chr01	867776	867960	185
b5_chr01_866820_866922	chr01	866820	866922	102		chr01	867821	867922	102
b5_chr01_866944_867020	chr01	866944	867020	76		chr01	867945	868020	76
b5_chr01_866990_868063	chr01	866990	868063	1073		chr01	867991	869063	1073
b5_chr01_867095_867389	chr01	867095	867389	294		chr01	868096	868389	294
b5_chr01_867426_867503	chr01	867426	867503	77		chr01	868427	868503	77
b5_chr01_867550_867664	chr01	867550	867664	114		chr01	868554	868667	114
b5_chr01_867680_867959	chr01	867680	867959	279		chr01	868681	868959	279
b5_chr01_867970_868041	chr01	867970	868041	71		chr01	868971	869041	71
b5_chr01_871430_871567	chr01	871430	871567	137		chr01	872431	872567	137
b5_chr01_871480_872644	chr01	871480	872644	1164		chr01	872481	873644	1164
b5_chr01_871620_871706	chr01	871620	871706	86		chr01	872621	872706	86
b5_chr01_871736_871955	chr01	871736	871955	219		chr01	872737	872955	219
b5_chr01_872133_872394	chr01	872133	872394	261		chr01	873134	873394	261
b5_chr01_872435_872674	chr01	872435	872674	239		chr01	873436	873674	239
b5_chr01_910856_912004	chr01	910856	912004	1148		chr01	911857	913004	1148
b5_chr01_911009_911095	chr01	911009	911095	86		chr01	912010	912095	86
b5_chr01_911096_911250	chr01	911096	911250	154		chr01	912097	912250	154
b5_chr01_911550_911791	chr01	911550	911791	241		chr01	912551	912791	241
b5_chr01_911792_912039	chr01	911792	912039	247		chr01	912793	913039	247
b5_chr01_912084_912278	chr01	912084	912278	194		chr01	913085	913278	194
b5_chr01_912111_912338	chr01	912111	912338	227		chr01	913112	913338	227
b5_chr01_912285_912366	chr01	912285	912366	81		chr01	913289	913369	81
b5_chr01_912415_912537	chr01	912415	912537	122		chr01	913416	913537	122
b5_chr01_912461_913219	chr01	912461	913219	758		chr01	913462	914219	758
b5_chr01_912541_913249	chr01	912541	913249	708		chr01	913542	914249	708
b5_chr01_914592_914733	chr01	914592	914733	141		chr01	915593	915733	141
b5_chr01_914638_915571	chr01	914638	915571	933		chr01	915639	916571	933
b5_chr01_914743_915537	chr01	914743	915537	794		chr01	915744	916537	794
b5_chr01_920235_920517	chr01	920235	920517	282		chr01	921236	921517	282
b5_chr01_920270_921391	chr01	920270	921391	1121		chr01	921271	922391	1121
b5_chr01_920535_920767	chr01	920535	920767	232		chr01	921536	921767	232
b5_chr01_920800_920978	chr01	920800	920978	178		chr01	921801	921978	178
b5_chr01_921000_921207	chr01	921000	921207	207		chr01	922001	922207	207
b5_chr01_921212_921414	chr01	921212	921414	202		chr01	922213	922414	202
b5_chr01_921468_921688	chr01	921468	921688	220		chr01	922469	922688	220
b5_chr01_921518_921682	chr01	921518	921682	164		chr01	922519	922682	164
b5_chr01_921785_922201	chr01	921785	922201	416		chr01	922786	923201	416
b5_chr01_921833_922582	chr01	921833	922582	749		chr01	922834	923582	749
b5_chr01_922223_922524	chr01	922223	922524	301		chr01	923224	923524	301
b5_chr01_929060_929275	chr01	929060	929275	215		chr01	930061	930275	215
b5_chr01_929106_929241	chr01	929106	929241	135		chr01	930107	930241	135
b5_chr01_929236_929486	chr01	929236	929486	250		chr01	930237	930486	250
b5_chr01_929327_929459	chr01	929327	929459	132		chr01	930328	930459	132
b5_chr01_929447_929754	chr01	929447	929754	307		chr01	930448	930754	307
b5_chr01_929533_929773	chr01	929533	929773	240		chr01	930534	930773	240
b5_chr01_929992_930228	chr01	929992	930228	236		chr01	930993	931228	236
b5_chr01_930037_930206	chr01	930037	930206	169		chr01	931038	931206	169
b5_chr01_930453_930886	chr01	930453	930886	433		chr01	931454	931886	433
b5_chr01_930460_930960	chr01	930460	930960	500		chr01	931461	931960	500
b5_chr01_931016_931183	chr01	931016	931183	167		chr01	932017	932183	167
b5_chr01_931046_931157	chr01	931046	931157	111		chr01	932047	932157	111
b5_chr01_931217_931340	chr01	931217	931340	123		chr01	932218	932340	123
b5_chr01_931267_931474	chr01	931267	931474	207		chr01	932268	932474	207
b5_chr01_931348_931420	chr01	931348	931420	72		chr01	932349	932420	72
b5_chr01_931421_931503	chr01	931421	931503	82		chr01	932422	932503	82
b5_chr01_931438_931650	chr01	931438	931650	212		chr01	932439	932650	212
b5_chr01_931522_931623	chr01	931522	931623	101		chr01	932523	932623	101
b5_chr01_932031_932230	chr01	932031	932230	199		chr01	933032	933230	199
b5_chr01_932068_932203	chr01	932068	932203	135		chr01	933069	933203	135
b5_chr01_932266_932491	chr01	932266	932491	225		chr01	933267	933491	225
b5_chr01_932303_932453	chr01	932303	932453	150		chr01	933304	933453	150
b5_chr01_933228_933430	chr01	933228	933430	202		chr01	934229	934430	202
b5_chr01_933268_933404	chr01	933268	933404	136		chr01	934269	934404	136
b5_chr01_934526_935140	chr01	934526	935140	614		chr01	935527	936140	614
b5_chr01_934573_935788	chr01	934573	935788	1215		chr01	935574	936788	1215
b5_chr01_935243_935514	chr01	935243	935514	271		chr01	936244	936514	271
b5_chr01_935522_935652	chr01	935522	935652	130		chr01	936523	936652	130
b5_chr01_935678_935801	chr01	935678	935801	123		chr01	936679	936801	123
b5_chr01_954562_954753	chr01	954562	954753	191		chr01	955563	955753	191
b5_chr01_954562_955639	chr01	954562	955639	1077		chr01	955563	956639	1077
b5_chr01_954757_954931	chr01	954757	954931	174		chr01	955758	955931	174
b5_chr01_955091_955174	chr01	955091	955174	83		chr01	956092	956174	83
b5_chr01_955296_955514	chr01	955296	955514	218		chr01	956297	956514	218
b5_chr01_955556_955663	chr01	955556	955663	107		chr01	956557	956663	107
b5_chr01_956906_957249	chr01	956906	957249	343		chr01	957907	958249	343
b5_chr01_957013_957099	chr01	957013	957099	86		chr01	958014	958099	86
b5_chr01_957206_957282	chr01	957206	957282	76		chr01	958207	958282	76
b5_chr01_957641_957728	chr01	957641	957728	87		chr01	958642	958728	87
b5_chr01_957690_958486	chr01	957690	958486	796		chr01	958691	959486	796
b5_chr01_957804_957908	chr01	957804	957908	104		chr01	958805	958908	104
b5_chr01_957963_958053	chr01	957963	958053	90		chr01	958964	959053	90
b5_chr01_958205_958286	chr01	958205	958286	81		chr01	959206	959286	81
b5_chr01_958495_958667	chr01	958495	958667	172		chr01	959496	959667	172
b5_chr01_958538_958639	chr01	958538	958639	101		chr01	959539	959639	101
b5_chr01_960630_960945	chr01	960630	960945	315		chr01	961631	961945	315
b5_chr01_960680_961086	chr01	960680	961086	406		chr01	961681	962086	406
b5_chr01_960960_961096	chr01	960960	961096	136		chr01	961961	962096	136
b5_chr01_961075_961521	chr01	961075	961521	446		chr01	962076	962521	446
b5_chr01_961143_961569	chr01	961143	961569	426		chr01	962144	962569	426
b5_chr01_962989_963163	chr01	962989	963163	174		chr01	963990	964163	174
b5_chr01_963026_963128	chr01	963026	963128	102		chr01	964027	964128	102
b5_chr01_968486_969664	chr01	968486	969664	1178		chr01	969487	970664	1178
b5_chr01_968488_968926	chr01	968488	968926	438		chr01	969489	969926	438
b5_chr01_968961_969142	chr01	968961	969142	181		chr01	969962	970142	181
b5_chr01_969210_969332	chr01	969210	969332	122		chr01	970211	970332	122
b5_chr01_969352_969533	chr01	969352	969533	181		chr01	970353	970533	181
b5_chr01_969552_969698	chr01	969552	969698	146		chr01	970553	970698	146
b5_chr01_971155_971373	chr01	971155	971373	218		chr01	972156	972373	218
b5_chr01_971190_971363	chr01	971190	971363	173		chr01	972191	972363	173
b5_chr01_971444_971523	chr01	971444	971523	79		chr01	972445	972523	79
b5_chr01_971484_972305	chr01	971484	972305	821		chr01	972485	973305	821
b5_chr01_971529_971721	chr01	971529	971721	192		chr01	972530	972721	192
b5_chr01_971824_971938	chr01	971824	971938	114		chr01	972825	972938	114
b5_chr01_971939_972156	chr01	971939	972156	217		chr01	972940	973156	217
b5_chr01_972164_972334	chr01	972164	972334	170		chr01	973165	973334	170
b5_chr01_978450_978579	chr01	978450	978579	129		chr01	979451	979579	129
b5_chr01_978465_979431	chr01	978465	979431	966		chr01	979466	980431	966
b5_chr01_978585_978700	chr01	978585	978700	115		chr01	979586	979700	115
b5_chr01_978712_978822	chr01	978712	978822	110		chr01	979713	979822	110
b5_chr01_978835_978940	chr01	978835	978940	105		chr01	979836	979940	105
b5_chr01_979135_979306	chr01	979135	979306	171		chr01	980136	980306	171
b5_chr01_983502_983589	chr01	983502	983589	87		chr01	984503	984589	87
b5_chr01_983509_984651	chr01	983509	984651	1142		chr01	984510	985651	1142
b5_chr01_983616_983706	chr01	983616	983706	90		chr01	984617	984706	90
b5_chr01_983809_983889	chr01	983809	983889	80		chr01	984810	984889	80
b5_chr01_983964_984119	chr01	983964	984119	155		chr01	984965	985119	155
b5_chr01_984366_984448	chr01	984366	984448	82		chr01	985367	985448	82
b5_chr01_984840_985056	chr01	984840	985056	216		chr01	985841	986056	216
b5_chr01_984875_985032	chr01	984875	985032	157		chr01	985876	986032	157
b5_chr01_988521_988678	chr01	988521	988678	157		chr01	989522	989678	157
b5_chr01_988570_989647	chr01	988570	989647	1077		chr01	989571	990647	1077
b5_chr01_989099_989182	chr01	989099	989182	83		chr01	990100	990182	83
b5_chr01_989423_989505	chr01	989423	989505	82		chr01	990424	990505	82
b5_chr01_989584_989681	chr01	989584	989681	97		chr01	990585	990681	97
b5_chr01_993909_995048	chr01	993909	995048	1139		chr01	994910	996048	1139
b5_chr01_994016_994103	chr01	994016	994103	87		chr01	995017	995103	87
b5_chr01_994209_994289	chr01	994209	994289	80		chr01	995212	995291	80
b5_chr01_994384_994519	chr01	994384	994519	135		chr01	995387	995521	135
b5_chr01_994766_994848	chr01	994766	994848	82		chr01	995770	995851	82
b5_chr01_995151_995338	chr01	995151	995338	187		chr01	996154	996340	187
b5_chr01_995152_995322	chr01	995152	995322	170		chr01	996155	996324	170
b5_chr01_995381_995511	chr01	995381	995511	130		chr01	996384	996513	130
b5_chr01_995411_996223	chr01	995411	996223	812		chr01	996412	997223	812
b5_chr01_995533_995859	chr01	995533	995859	326		chr01	996534	996859	326
b5_chr01_995891_996049	chr01	995891	996049	158		chr01	996892	997049	158
b5_chr01_996056_996264	chr01	996056	996264	208		chr01	997057	997264	208
b5_chr01_996868_997449	chr01	996868	997449	581		chr01	997869	998449	581
b5_chr01_996917_997743	chr01	996917	997743	826		chr01	997918	998743	826
b5_chr01_997452_997706	chr01	997452	997706	254		chr01	998453	998706	254
b5_chr01_998795_998979	chr01	998795	998979	184		chr01	999796	999979	184
b5_chr01_998845_998947	chr01	998845	998947	102		chr01	999846	999947	102
b5_chr01_1001413_1001892	chr01	1001413	1001892	479		chr01	1002414	1002892	479
b5_chr01_1001458_1002217	chr01	1001458	1002217	759		chr01	1002459	1003217	759
b5_chr01_1001893_1002186	chr01	1001893	1002186	293		chr01	1002894	1003186	293
b5_chr01_1002213_1002406	chr01	1002213	1002406	193		chr01	1003214	1003406	193
b5_chr01_1002286_1002388	chr01	1002286	1002388	102		chr01	1003287	1003388	102
b5_chr01_1002736_1002896	chr01	1002736	1002896	160		chr01	1003737	1003896	160
b5_chr01_1002776_1002878	chr01	1002776	1002878	102		chr01	1003777	1003878	102
b5_chr01_1002927_1003193	chr01	1002927	1003193	266		chr01	1003928	1004193	266
b5_chr01_1002957_1003163	chr01	1002957	1003163	206		chr01	1003958	1004163	206
b5_chr01_1003239_1003712	chr01	1003239	1003712	473		chr01	1004240	1004712	473
b5_chr01_1003284_1004450	chr01	1003284	1004450	1166		chr01	1004285	1005450	1166
b5_chr01_1003759_1003946	chr01	1003759	1003946	187		chr01	1004760	1004946	187
b5_chr01_1003987_1004296	chr01	1003987	1004296	309		chr01	1004988	1005296	309
b5_chr01_1004298_1004440	chr01	1004298	1004440	142		chr01	1005299	1005440	142
b5_chr01_1004516_1004678	chr01	1004516	1004678	162		chr01	1005517	1005678	162
b5_chr01_1004553_1004654	chr01	1004553	1004654	101		chr01	1005554	1005654	101
b5_chr01_1004720_1004933	chr01	1004720	1004933	213		chr01	1005721	1005933	213
b5_chr01_1004748_1004904	chr01	1004748	1004904	156		chr01	1005749	1005904	156
b5_chr01_1004898_1005108	chr01	1004898	1005108	210		chr01	1005899	1006108	210
b5_chr01_1004982_1005083	chr01	1004982	1005083	101		chr01	1005983	1006083	101
b5_chr01_1005387_1005569	chr01	1005387	1005569	182		chr01	1006388	1006569	182
b5_chr01_1005432_1005534	chr01	1005432	1005534	102		chr01	1006433	1006534	102
b5_chr01_1005558_1005705	chr01	1005558	1005705	147		chr01	1006559	1006705	147
b5_chr01_1005568_1005669	chr01	1005568	1005669	101		chr01	1006569	1006669	101
b5_chr01_1005643_1005834	chr01	1005643	1005834	191		chr01	1006644	1006834	191
b5_chr01_1005711_1005812	chr01	1005711	1005812	101		chr01	1006712	1006812	101
b5_chr01_1005773_1006007	chr01	1005773	1006007	234		chr01	1006774	1007007	234
b5_chr01_1005855_1006068	chr01	1005855	1006068	213		chr01	1006856	1007068	213
b5_chr01_1006010_1006081	chr01	1006010	1006081	71		chr01	1007011	1007081	71
b5_chr01_1009321_1009591	chr01	1009321	1009591	270		chr01	1010322	1010591	270
b5_chr01_1009361_1009567	chr01	1009361	1009567	206		chr01	1010362	1010567	206
b5_chr01_1009630_1009806	chr01	1009630	1009806	176		chr01	1010631	1010806	176
b5_chr01_1009666_1009767	chr01	1009666	1009767	101		chr01	1010667	1010767	101
b5_chr01_1009761_1009995	chr01	1009761	1009995	234		chr01	1010762	1010995	234
b5_chr01_1009842_1009959	chr01	1009842	1009959	117		chr01	1010843	1010959	117
b5_chr01_1010038_1010324	chr01	1010038	1010324	286		chr01	1011039	1011324	286
b5_chr01_1010088_1010317	chr01	1010088	1010317	229		chr01	1011089	1011317	229
b5_chr01_1010416_1010619	chr01	1010416	1010619	203		chr01	1011417	1011619	203
b5_chr01_1010426_1010585	chr01	1010426	1010585	159		chr01	1011427	1011585	159
b5_chr01_1010669_1010863	chr01	1010669	1010863	194		chr01	1011670	1011863	194
b5_chr01_1010679_1010835	chr01	1010679	1010835	156		chr01	1011680	1011835	156
b5_chr01_1010888_1011163	chr01	1010888	1011163	275		chr01	1011889	1012163	275
b5_chr01_1010936_1011135	chr01	1010936	1011135	199		chr01	1011937	1012135	199
b5_chr01_1015089_1015310	chr01	1015089	1015310	221		chr01	1016090	1016310	221
b5_chr01_1015129_1015276	chr01	1015129	1015276	147		chr01	1016130	1016276	147
b5_chr01_1016429_1016708	chr01	1016429	1016708	279		chr01	1017430	1017708	279
b5_chr01_1016439_1016709	chr01	1016439	1016709	270		chr01	1017440	1017709	270
b5_chr01_1016756_1016927	chr01	1016756	1016927	171		chr01	1017757	1017927	171
b5_chr01_1016806_1016916	chr01	1016806	1016916	110		chr01	1017807	1017916	110
b5_chr01_1016975_1017119	chr01	1016975	1017119	144		chr01	1017976	1018119	144
b5_chr01_1016995_1017096	chr01	1016995	1017096	101		chr01	1017996	1018096	101
b5_chr01_1017590_1017860	chr01	1017590	1017860	270		chr01	1018591	1018860	270
b5_chr01_1017605_1017893	chr01	1017605	1017893	288		chr01	1018606	1018893	288
b5_chr01_1017918_1018271	chr01	1017918	1018271	353		chr01	1018919	1019271	353
b5_chr01_1017967_1018246	chr01	1017967	1018246	279		chr01	1018968	1019246	279
b5_chr01_1023137_1023366	chr01	1023137	1023366	229		chr01	1024138	1024366	229
b5_chr01_1023186_1023337	chr01	1023186	1023337	151		chr01	1024187	1024337	151
b5_chr01_1023390_1023598	chr01	1023390	1023598	208		chr01	1024391	1024598	208
b5_chr01_1023439_1023570	chr01	1023439	1023570	131		chr01	1024440	1024570	131
b5_chr01_1024283_1024519	chr01	1024283	1024519	236		chr01	1025284	1025519	236
b5_chr01_1024329_1024497	chr01	1024329	1024497	168		chr01	1025330	1025497	168
b5_chr01_1024538_1024839	chr01	1024538	1024839	301		chr01	1025539	1025839	301
b5_chr01_1024577_1024850	chr01	1024577	1024850	273		chr01	1025578	1025850	273
b5_chr01_1025309_1025583	chr01	1025309	1025583	274		chr01	1026310	1026583	274
b5_chr01_1025356_1025551	chr01	1025356	1025551	195		chr01	1026357	1026551	195
b5_chr01_1025681_1025960	chr01	1025681	1025960	279		chr01	1026682	1026960	279
b5_chr01_1025721_1025925	chr01	1025721	1025925	204		chr01	1026722	1026925	204
b5_chr01_1025960_1026125	chr01	1025960	1026125	165		chr01	1026961	1027125	165
b5_chr01_1025995_1026097	chr01	1025995	1026097	102		chr01	1026996	1027097	102
b5_chr01_1026096_1026336	chr01	1026096	1026336	240		chr01	1027097	1027336	240
b5_chr01_1026184_1026333	chr01	1026184	1026333	149		chr01	1027185	1027333	149
b5_chr01_1026544_1026855	chr01	1026544	1026855	311		chr01	1027545	1027855	311
b5_chr01_1026550_1026859	chr01	1026550	1026859	309		chr01	1027551	1027859	309
b5_chr01_1027107_1027287	chr01	1027107	1027287	180		chr01	1028108	1028287	180
b5_chr01_1027147_1027249	chr01	1027147	1027249	102		chr01	1028148	1028249	102
b5_chr01_1027291_1027420	chr01	1027291	1027420	129		chr01	1028292	1028420	129
b5_chr01_1027338_1027491	chr01	1027338	1027491	153		chr01	1028339	1028491	153
b5_chr01_1027443_1027517	chr01	1027443	1027517	74		chr01	1028444	1028517	74
b5_chr01_1027531_1027703	chr01	1027531	1027703	172		chr01	1028532	1028703	172
b5_chr01_1027568_1027679	chr01	1027568	1027679	111		chr01	1028569	1028679	111
b5_chr01_1028242_1028725	chr01	1028242	1028725	483		chr01	1029243	1029725	483
b5_chr01_1028246_1028745	chr01	1028246	1028745	499		chr01	1029247	1029745	499
b5_chr01_1049467_1049651	chr01	1049467	1049651	184		chr01	1050468	1050651	184
b5_chr01_1049507_1049624	chr01	1049507	1049624	117		chr01	1050508	1050624	117
b5_chr01_1049620_1049836	chr01	1049620	1049836	216		chr01	1050621	1050836	216
b5_chr01_1049703_1049804	chr01	1049703	1049804	101		chr01	1050704	1050804	101
b5_chr01_1050332_1050508	chr01	1050332	1050508	176		chr01	1051333	1051508	176
b5_chr01_1050369_1050471	chr01	1050369	1050471	102		chr01	1051370	1051471	102
b5_chr01_1050946_1051200	chr01	1050946	1051200	254		chr01	1051947	1052200	254
b5_chr01_1050947_1051226	chr01	1050947	1051226	279		chr01	1051948	1052226	279
b5_chr01_1051540_1051721	chr01	1051540	1051721	181		chr01	1052541	1052721	181
b5_chr01_1051585_1051686	chr01	1051585	1051686	101		chr01	1052586	1052686	101
b5_chr01_1051718_1051909	chr01	1051718	1051909	191		chr01	1052719	1052909	191
b5_chr01_1051767_1051895	chr01	1051767	1051895	128		chr01	1052768	1052895	128
b5_chr01_1056362_1056836	chr01	1056362	1056836	474		chr01	1057363	1057836	474
b5_chr01_1056402_1057574	chr01	1056402	1057574	1172		chr01	1057403	1058574	1172
b5_chr01_1056853_1057414	chr01	1056853	1057414	561		chr01	1057854	1058414	561
b5_chr01_1057491_1057599	chr01	1057491	1057599	108		chr01	1058492	1058599	108
b5_chr01_1057647_1057806	chr01	1057647	1057806	159		chr01	1058648	1058806	159
b5_chr01_1057695_1057796	chr01	1057695	1057796	101		chr01	1058696	1058796	101
b5_chr01_1057859_1057961	chr01	1057859	1057961	102		chr01	1058860	1058961	102
b5_chr01_1057879_1057981	chr01	1057879	1057981	102		chr01	1058880	1058981	102
b5_chr01_1058025_1058210	chr01	1058025	1058210	185		chr01	1059026	1059210	185
b5_chr01_1058065_1058176	chr01	1058065	1058176	111		chr01	1059066	1059176	111
b5_chr01_1058232_1058471	chr01	1058232	1058471	239		chr01	1059233	1059471	239
b5_chr01_1058262_1058433	chr01	1058262	1058433	171		chr01	1059263	1059433	171
b5_chr01_1058552_1058753	chr01	1058552	1058753	201		chr01	1059553	1059753	201
b5_chr01_1058582_1058730	chr01	1058582	1058730	148		chr01	1059583	1059730	148
b5_chr01_1065642_1066072	chr01	1065642	1066072	430		chr01	1066643	1067072	430
b5_chr01_1065677_1066913	chr01	1065677	1066913	1236		chr01	1066678	1067913	1236
b5_chr01_1066072_1066523	chr01	1066072	1066523	451		chr01	1067073	1067523	451
b5_chr01_1066527_1066935	chr01	1066527	1066935	408		chr01	1067528	1067935	408
b5_chr01_1071398_1071699	chr01	1071398	1071699	301		chr01	1072399	1072699	301
b5_chr01_1071448_1072647	chr01	1071448	1072647	1199		chr01	1072449	1073647	1199
b5_chr01_1071728_1072048	chr01	1071728	1072048	320		chr01	1072729	1073048	320
b5_chr01_1072073_1072476	chr01	1072073	1072476	403		chr01	1073074	1073476	403
b5_chr01_1072482_1072605	chr01	1072482	1072605	123		chr01	1073483	1073605	123
b5_chr01_1072839_1073036	chr01	1072839	1073036	197		chr01	1073840	1074036	197
b5_chr01_1072869_1072995	chr01	1072869	1072995	126		chr01	1073870	1073995	126
b5_chr01_1073098_1073280	chr01	1073098	1073280	182		chr01	1074099	1074280	182
b5_chr01_1073148_1073249	chr01	1073148	1073249	101		chr01	1074149	1074249	101
b5_chr01_1073596_1073825	chr01	1073596	1073825	229		chr01	1074597	1074825	229
b5_chr01_1073641_1073786	chr01	1073641	1073786	145		chr01	1074642	1074786	145
b5_chr01_1077758_1078080	chr01	1077758	1078080	322		chr01	1078759	1079080	322
b5_chr01_1077773_1078921	chr01	1077773	1078921	1148		chr01	1078774	1079921	1148
b5_chr01_1078093_1078252	chr01	1078093	1078252	159		chr01	1079094	1079252	159
b5_chr01_1078254_1078828	chr01	1078254	1078828	574		chr01	1079255	1079828	574
b5_chr01_1079513_1079691	chr01	1079513	1079691	178		chr01	1080514	1080691	178
b5_chr01_1079559_1079661	chr01	1079559	1079661	102		chr01	1080560	1080661	102
b5_chr01_1080059_1080212	chr01	1080059	1080212	153		chr01	1081060	1081212	153
b5_chr01_1080096_1080198	chr01	1080096	1080198	102		chr01	1081097	1081198	102
b5_chr01_1080281_1080495	chr01	1080281	1080495	214		chr01	1081282	1081495	214
b5_chr01_1080331_1080464	chr01	1080331	1080464	133		chr01	1081332	1081464	133
b5_chr01_1089178_1089707	chr01	1089178	1089707	529		chr01	1090179	1090707	529
b5_chr01_1089193_1090434	chr01	1089193	1090434	1241		chr01	1090194	1091434	1241
b5_chr01_1089708_1089850	chr01	1089708	1089850	142		chr01	1090709	1090850	142
b5_chr01_1089863_1090051	chr01	1089863	1090051	188		chr01	1090864	1091051	188
b5_chr01_1090083_1090353	chr01	1090083	1090353	270		chr01	1091084	1091353	270
b5_chr01_1090376_1090461	chr01	1090376	1090461	85		chr01	1091377	1091461	85
b5_chr01_1090980_1091254	chr01	1090980	1091254	274		chr01	1091981	1092254	274
b5_chr01_1091018_1091264	chr01	1091018	1091264	246		chr01	1092019	1092264	246
b5_chr01_1091391_1091620	chr01	1091391	1091620	229		chr01	1092392	1092620	229
b5_chr01_1091406_1091592	chr01	1091406	1091592	186		chr01	1092407	1092592	186
b5_chr01_1091862_1092052	chr01	1091862	1092052	190		chr01	1092863	1093052	190
b5_chr01_1091909_1092011	chr01	1091909	1092011	102		chr01	1092910	1093011	102
b5_chr01_1102821_1103301	chr01	1102821	1103301	480		chr01	1103822	1104301	480
b5_chr01_1102871_1104170	chr01	1102871	1104170	1299		chr01	1103872	1105170	1299
b5_chr01_1103301_1103498	chr01	1103301	1103498	197		chr01	1104302	1104498	197
b5_chr01_1103506_1103582	chr01	1103506	1103582	76		chr01	1104507	1104582	76
b5_chr01_1103611_1103721	chr01	1103611	1103721	110		chr01	1104612	1104721	110
b5_chr01_1103800_1104186	chr01	1103800	1104186	386		chr01	1104801	1105186	386
b5_chr01_1105369_1105557	chr01	1105369	1105557	188		chr01	1106370	1106557	188
b5_chr01_1105418_1105520	chr01	1105418	1105520	102		chr01	1106419	1106520	102
b5_chr01_1145069_1145352	chr01	1145069	1145352	283		chr01	1146070	1146352	283
b5_chr01_1145104_1145320	chr01	1145104	1145320	216		chr01	1146105	1146320	216
b5_chr01_1145434_1145644	chr01	1145434	1145644	210		chr01	1146435	1146644	210
b5_chr01_1145479_1145611	chr01	1145479	1145611	132		chr01	1146480	1146611	132
b5_chr01_1146446_1146599	chr01	1146446	1146599	153		chr01	1147447	1147599	153
b5_chr01_1146472_1146574	chr01	1146472	1146574	102		chr01	1147473	1147574	102
b5_chr01_1146995_1147234	chr01	1146995	1147234	239		chr01	1147996	1148234	239
b5_chr01_1147021_1147199	chr01	1147021	1147199	178		chr01	1148022	1148199	178
b5_chr01_1147185_1147268	chr01	1147185	1147268	83		chr01	1148186	1148268	83
b5_chr01_1147268_1147441	chr01	1147268	1147441	173		chr01	1148269	1148441	173
b5_chr01_1147313_1147470	chr01	1147313	1147470	157		chr01	1148314	1148470	157
b5_chr01_1147482_1147668	chr01	1147482	1147668	186		chr01	1148483	1148668	186
b5_chr01_1147530_1147632	chr01	1147530	1147632	102		chr01	1148531	1148632	102
b5_chr01_1147631_1147809	chr01	1147631	1147809	178		chr01	1148632	1148809	178
b5_chr01_1147704_1147806	chr01	1147704	1147806	102		chr01	1148705	1148806	102
b5_chr01_1148128_1148304	chr01	1148128	1148304	176		chr01	1149129	1149304	176
b5_chr01_1148167_1148269	chr01	1148167	1148269	102		chr01	1149168	1149269	102
b5_chr01_1148238_1148457	chr01	1148238	1148457	219		chr01	1149239	1149457	219
b5_chr01_1148323_1148424	chr01	1148323	1148424	101		chr01	1149324	1149424	101
b5_chr01_1150147_1150309	chr01	1150147	1150309	162		chr01	1151148	1151309	162
b5_chr01_1150184_1150286	chr01	1150184	1150286	102		chr01	1151185	1151286	102
b5_chr01_1150491_1150662	chr01	1150491	1150662	171		chr01	1151492	1151662	171
b5_chr01_1150528_1150633	chr01	1150528	1150633	105		chr01	1151529	1151633	105
b5_chr01_1154556_1154732	chr01	1154556	1154732	176		chr01	1155557	1155732	176
b5_chr01_1154604_1154706	chr01	1154604	1154706	102		chr01	1155605	1155706	102
b5_chr01_1155046_1155232	chr01	1155046	1155232	186		chr01	1156047	1156232	186
b5_chr01_1155096_1155198	chr01	1155096	1155198	102		chr01	1156097	1156198	102
b5_chr01_1155539_1155691	chr01	1155539	1155691	152		chr01	1156540	1156691	152
b5_chr01_1155564_1155665	chr01	1155564	1155665	101		chr01	1156565	1156665	101
b5_chr01_1155649_1155870	chr01	1155649	1155870	221		chr01	1156650	1156870	221
b5_chr01_1155728_1155831	chr01	1155728	1155831	103		chr01	1156729	1156831	103
b5_chr01_1155931_1156116	chr01	1155931	1156116	185		chr01	1156932	1157116	185
b5_chr01_1155981_1156082	chr01	1155981	1156082	101		chr01	1156982	1157082	101
b5_chr01_1156728_1156923	chr01	1156728	1156923	195		chr01	1157729	1157923	195
b5_chr01_1156773_1156886	chr01	1156773	1156886	113		chr01	1157774	1157886	113
b5_chr01_1156943_1157141	chr01	1156943	1157141	198		chr01	1157944	1158141	198
b5_chr01_1156980_1157124	chr01	1156980	1157124	144		chr01	1157981	1158124	144
b5_chr01_1157206_1157367	chr01	1157206	1157367	161		chr01	1158207	1158367	161
b5_chr01_1157246_1157357	chr01	1157246	1157357	111		chr01	1158247	1158357	111
b5_chr01_1159341_1159671	chr01	1159341	1159671	330		chr01	1160342	1160671	330
b5_chr01_1159369_1159657	chr01	1159369	1159657	288		chr01	1160370	1160657	288
b5_chr01_1162772_1162942	chr01	1162772	1162942	170		chr01	1163773	1163942	170
b5_chr01_1162810_1162912	chr01	1162810	1162912	102		chr01	1163811	1163912	102
b5_chr01_1162970_1163226	chr01	1162970	1163226	256		chr01	1163971	1164226	256
b5_chr01_1163020_1163203	chr01	1163020	1163203	183		chr01	1164021	1164203	183
b5_chr01_1163310_1163608	chr01	1163310	1163608	298		chr01	1164311	1164608	298
b5_chr01_1163335_1163569	chr01	1163335	1163569	234		chr01	1164336	1164569	234
b5_chr01_1164811_1164977	chr01	1164811	1164977	166		chr01	1165812	1165977	166
b5_chr01_1164860_1164962	chr01	1164860	1164962	102		chr01	1165862	1165963	166
b5_chr01_1165042_1165352	chr01	1165042	1165352	310		chr01	1166043	1166352	310
b5_chr01_1165052_1165346	chr01	1165052	1165346	294		chr01	1166053	1166346	294
b5_chr01_1165762_1165939	chr01	1165762	1165939	177		chr01	1166763	1166939	177
b5_chr01_1165811_1165913	chr01	1165811	1165913	102		chr01	1166812	1166913	102
b5_chr01_1167863_1168342	chr01	1167863	1168342	479		chr01	1168864	1169342	479
b5_chr01_1167903_1168761	chr01	1167903	1168761	858		chr01	1168904	1169761	858
b5_chr01_1168354_1168751	chr01	1168354	1168751	397		chr01	1169355	1169751	397
b5_chr01_1171130_1171473	chr01	1171130	1171473	343		chr01	1172131	1172473	343
b5_chr01_1171178_1171687	chr01	1171178	1171687	509		chr01	1172179	1172687	509
b5_chr01_1171511_1171697	chr01	1171511	1171697	186		chr01	1172512	1172697	186
b5_chr01_1172173_1172427	chr01	1172173	1172427	254		chr01	1173174	1173427	254
b5_chr01_1172213_1172415	chr01	1172213	1172415	202		chr01	1173214	1173415	202
b5_chr01_1172738_1172923	chr01	1172738	1172923	185		chr01	1173739	1173923	185
b5_chr01_1172785_1172886	chr01	1172785	1172886	101		chr01	1173786	1173886	101
b5_chr01_1172925_1173067	chr01	1172925	1173067	142		chr01	1173926	1174067	142
b5_chr01_1172965_1173169	chr01	1172965	1173169	204		chr01	1173966	1174169	204
b5_chr01_1173076_1173180	chr01	1173076	1173180	104		chr01	1174077	1174180	104
b5_chr01_1173634_1173908	chr01	1173634	1173908	274		chr01	1174635	1174908	274
b5_chr01_1173670_1173880	chr01	1173670	1173880	210		chr01	1174671	1174880	210
b5_chr01_1173926_1174206	chr01	1173926	1174206	280		chr01	1174927	1175206	280
b5_chr01_1173951_1174174	chr01	1173951	1174174	223		chr01	1174952	1175174	223
b5_chr01_1175020_1175243	chr01	1175020	1175243	223		chr01	1176021	1176243	223
b5_chr01_1175065_1175227	chr01	1175065	1175227	162		chr01	1176066	1176227	162
b5_chr01_1175297_1175597	chr01	1175297	1175597	300		chr01	1176298	1176597	300
b5_chr01_1175336_1175564	chr01	1175336	1175564	228		chr01	1176337	1176564	228
b5_chr01_1175702_1175887	chr01	1175702	1175887	185		chr01	1176703	1176887	185
b5_chr01_1175749_1175851	chr01	1175749	1175851	102		chr01	1176750	1176851	102
b5_chr01_1175841_1176087	chr01	1175841	1176087	246		chr01	1176842	1177087	246
b5_chr01_1175904_1176273	chr01	1175904	1176273	369		chr01	1176905	1177273	369
b5_chr01_1176088_1176175	chr01	1176088	1176175	87		chr01	1177089	1177175	87
b5_chr01_1176317_1176572	chr01	1176317	1176572	255		chr01	1177318	1177572	255
b5_chr01_1176355_1176571	chr01	1176355	1176571	216		chr01	1177356	1177571	216
b5_chr01_1177050_1177624	chr01	1177050	1177624	574		chr01	1178051	1178624	574
b5_chr01_1177099_1177683	chr01	1177099	1177683	584		chr01	1178100	1178683	584
b5_chr01_1177639_1177721	chr01	1177639	1177721	82		chr01	1178640	1178721	82
b5_chr01_1177861_1178039	chr01	1177861	1178039	178		chr01	1178862	1179039	178
b5_chr01_1177901_1178003	chr01	1177901	1178003	102		chr01	1178902	1179003	102
b5_chr01_1180303_1180822	chr01	1180303	1180822	519		chr01	1181304	1181822	519
b5_chr01_1180353_1180959	chr01	1180353	1180959	606		chr01	1181354	1181959	606
b5_chr01_1180898_1180985	chr01	1180898	1180985	87		chr01	1181899	1181985	87
b5_chr01_1182419_1182728	chr01	1182419	1182728	309		chr01	1183420	1183728	309
b5_chr01_1182466_1182817	chr01	1182466	1182817	351		chr01	1183467	1183817	351
b5_chr01_1182751_1182839	chr01	1182751	1182839	88		chr01	1183752	1183839	88
b5_chr01_1182975_1183191	chr01	1182975	1183191	216		chr01	1183976	1184191	216
b5_chr01_1183023_1183152	chr01	1183023	1183152	129		chr01	1184024	1184152	129
b5_chr01_1183533_1183745	chr01	1183533	1183745	212		chr01	1184534	1184745	212
b5_chr01_1183581_1183716	chr01	1183581	1183716	135		chr01	1184582	1184716	135
b5_chr01_1184245_1184426	chr01	1184245	1184426	181		chr01	1185246	1185426	181
b5_chr01_1184293_1184394	chr01	1184293	1184394	101		chr01	1185294	1185394	101
b5_chr01_1184602_1184769	chr01	1184602	1184769	167		chr01	1185603	1185769	167
b5_chr01_1184632_1184736	chr01	1184632	1184736	104		chr01	1185633	1185736	104
b5_chr01_1184862_1185015	chr01	1184862	1185015	153		chr01	1185863	1186015	153
b5_chr01_1184898_1185000	chr01	1184898	1185000	102		chr01	1185899	1186000	102
b5_chr01_1185210_1185494	chr01	1185210	1185494	284		chr01	1186211	1186494	284
b5_chr01_1185260_1185458	chr01	1185260	1185458	198		chr01	1186261	1186458	198
b5_chr01_1186083_1186240	chr01	1186083	1186240	157		chr01	1187084	1187240	157
b5_chr01_1186128_1186242	chr01	1186128	1186242	114		chr01	1187129	1187242	114
b5_chr01_1186380_1186547	chr01	1186380	1186547	167		chr01	1187381	1187547	167
b5_chr01_1186430_1186532	chr01	1186430	1186532	102		chr01	1187431	1187532	102
b5_chr01_1186579_1186754	chr01	1186579	1186754	175		chr01	1187580	1187754	175
b5_chr01_1186629_1186730	chr01	1186629	1186730	101		chr01	1187630	1187730	101
b5_chr01_1186802_1187019	chr01	1186802	1187019	217		chr01	1187803	1188019	217
b5_chr01_1186842_1186993	chr01	1186842	1186993	151		chr01	1187843	1187993	151
b5_chr01_1187056_1187221	chr01	1187056	1187221	165		chr01	1188057	1188221	165
b5_chr01_1187082_1187184	chr01	1187082	1187184	102		chr01	1188083	1188184	102
b5_chr01_1187267_1187416	chr01	1187267	1187416	149		chr01	1188268	1188416	149
b5_chr01_1187307_1187409	chr01	1187307	1187409	102		chr01	1188308	1188409	102
b5_chr01_1188057_1188217	chr01	1188057	1188217	160		chr01	1189058	1189217	160
b5_chr01_1188107_1188341	chr01	1188107	1188341	234		chr01	1189108	1189341	234
b5_chr01_1188217_1188378	chr01	1188217	1188378	161		chr01	1189218	1189378	161
b5_chr01_1197947_1198287	chr01	1197947	1198287	340		chr01	1198948	1199287	340
b5_chr01_1197987_1198356	chr01	1197987	1198356	369		chr01	1198988	1199356	369
b5_chr01_1198467_1198643	chr01	1198467	1198643	176		chr01	1199468	1199643	176
b5_chr01_1198517_1198821	chr01	1198517	1198821	304		chr01	1199518	1199821	304
b5_chr01_1198649_1198809	chr01	1198649	1198809	160		chr01	1199650	1199809	160
b5_chr01_1199156_1199320	chr01	1199156	1199320	164		chr01	1200157	1200320	164
b5_chr01_1199205_1199307	chr01	1199205	1199307	102		chr01	1200206	1200307	102
b5_chr01_1199269_1199461	chr01	1199269	1199461	192		chr01	1200270	1200461	192
b5_chr01_1199351_1199452	chr01	1199351	1199452	101		chr01	1200352	1200452	101
b5_chr01_1199424_1199636	chr01	1199424	1199636	212		chr01	1200425	1200636	212
b5_chr01_1199505_1199606	chr01	1199505	1199606	101		chr01	1200506	1200606	101
b5_chr01_1199805_1199939	chr01	1199805	1199939	134		chr01	1200806	1200939	134
b5_chr01_1199843_1200128	chr01	1199843	1200128	285		chr01	1200844	1201128	285
b5_chr01_1199958_1200146	chr01	1199958	1200146	188		chr01	1200959	1201146	188
b5_chr01_1200263_1200470	chr01	1200263	1200470	207		chr01	1201264	1201470	207
b5_chr01_1200292_1200465	chr01	1200292	1200465	173		chr01	1201293	1201465	173
b5_chr01_1200971_1201237	chr01	1200971	1201237	266		chr01	1201972	1202237	266
b5_chr01_1201019_1201213	chr01	1201019	1201213	194		chr01	1202020	1202213	194
b5_chr01_1202194_1202409	chr01	1202194	1202409	215		chr01	1203195	1203409	215
b5_chr01_1202244_1202374	chr01	1202244	1202374	130		chr01	1203245	1203374	130
b5_chr01_1216451_1216784	chr01	1216451	1216784	333		chr01	1217452	1217784	333
b5_chr01_1216479_1216761	chr01	1216479	1216761	282		chr01	1217480	1217761	282
b5_chr01_1222297_1222426	chr01	1222297	1222426	129		chr01	1223298	1223426	129
b5_chr01_1222347_1222791	chr01	1222347	1222791	444		chr01	1223348	1223791	444
b5_chr01_1222477_1222796	chr01	1222477	1222796	319		chr01	1223478	1223796	319
b5_chr01_1224038_1224280	chr01	1224038	1224280	242		chr01	1225039	1225280	242
b5_chr01_1224083_1224269	chr01	1224083	1224269	186		chr01	1225084	1225269	186
b5_chr01_1224521_1224704	chr01	1224521	1224704	183		chr01	1225522	1225704	183
b5_chr01_1224569_1224670	chr01	1224569	1224670	101		chr01	1225570	1225670	101
b5_chr01_1224746_1224999	chr01	1224746	1224999	253		chr01	1225747	1225999	253
b5_chr01_1224762_1224975	chr01	1224762	1224975	213		chr01	1225763	1225975	213
b5_chr01_1225073_1225357	chr01	1225073	1225357	284		chr01	1226074	1226357	284
b5_chr01_1225113_1225334	chr01	1225113	1225334	221		chr01	1226114	1226334	221
b5_chr01_1225470_1225665	chr01	1225470	1225665	195		chr01	1226471	1226665	195
b5_chr01_1225510_1225642	chr01	1225510	1225642	132		chr01	1226511	1226642	132
b5_chr01_1226188_1226532	chr01	1226188	1226532	344		chr01	1227189	1227532	344
b5_chr01_1226217_1226494	chr01	1226217	1226494	277		chr01	1227218	1227494	277
b5_chr01_1226839_1227112	chr01	1226839	1227112	273		chr01	1227840	1228112	273
b5_chr01_1226886_1227088	chr01	1226886	1227088	202		chr01	1227887	1228088	202
b5_chr01_1227738_1227932	chr01	1227738	1227932	194		chr01	1228739	1228932	194
b5_chr01_1227778_1227911	chr01	1227778	1227911	133		chr01	1228779	1228911	133
b5_chr01_1228202_1228417	chr01	1228202	1228417	215		chr01	1229203	1229417	215
b5_chr01_1228240_1228391	chr01	1228240	1228391	151		chr01	1229241	1229391	151
b5_chr01_1228443_1228696	chr01	1228443	1228696	253		chr01	1229444	1229696	253
b5_chr01_1228483_1228674	chr01	1228483	1228674	191		chr01	1229484	1229674	191
b5_chr01_1229121_1229361	chr01	1229121	1229361	240		chr01	1230122	1230361	240
b5_chr01_1229166_1229382	chr01	1229166	1229382	216		chr01	1230167	1230382	216
b5_chr01_1231671_1232223	chr01	1231671	1232223	552		chr01	1232672	1233223	552
b5_chr01_1231686_1232188	chr01	1231686	1232188	502		chr01	1232687	1233188	502
b5_chr01_1234426_1234605	chr01	1234426	1234605	179		chr01	1235427	1235605	179
b5_chr01_1234475_1234577	chr01	1234475	1234577	102		chr01	1235476	1235577	102
b5_chr01_1234576_1234746	chr01	1234576	1234746	170		chr01	1235577	1235746	170
b5_chr01_1234645_1234757	chr01	1234645	1234757	112		chr01	1235646	1235757	112
b5_chr01_1234755_1234933	chr01	1234755	1234933	178		chr01	1235756	1235933	178
b5_chr01_1234836_1235355	chr01	1234836	1235355	519		chr01	1235837	1236355	519
b5_chr01_1234951_1235389	chr01	1234951	1235389	438		chr01	1235952	1236389	438
b5_chr01_1239907_1240298	chr01	1239907	1240298	391		chr01	1240908	1241298	391
b5_chr01_1239942_1240308	chr01	1239942	1240308	366		chr01	1240943	1241308	366
b5_chr01_1240563_1241087	chr01	1240563	1241087	524		chr01	1241564	1242087	524
b5_chr01_1240613_1241351	chr01	1240613	1241351	738		chr01	1241614	1242351	738
b5_chr01_1241088_1241359	chr01	1241088	1241359	271		chr01	1242089	1242359	271
b5_chr01_1249030_1249353	chr01	1249030	1249353	323		chr01	1250031	1250353	323
b5_chr01_1249080_1250034	chr01	1249080	1250034	954		chr01	1250081	1251034	954
b5_chr01_1249374_1249988	chr01	1249374	1249988	614		chr01	1250375	1250988	614
b5_chr01_1253227_1253383	chr01	1253227	1253383	156		chr01	1254228	1254383	156
b5_chr01_1253255_1253534	chr01	1253255	1253534	279		chr01	1254256	1254534	279
b5_chr01_1253390_1253561	chr01	1253390	1253561	171		chr01	1254391	1254561	171
b5_chr01_1253584_1253689	chr01	1253584	1253689	105		chr01	1254585	1254689	105
b5_chr01_1253624_1254359	chr01	1253624	1254359	735		chr01	1254625	1255359	735
b5_chr01_1253704_1253869	chr01	1253704	1253869	165		chr01	1254705	1254869	165
b5_chr01_1253869_1254369	chr01	1253869	1254369	500		chr01	1254870	1255369	500
b5_chr01_1337443_1337861	chr01	1337443	1337861	418		chr01	1338444	1338861	418
b5_chr01_1337493_1338075	chr01	1337493	1338075	582		chr01	1338494	1339075	582
b5_chr01_1337875_1338101	chr01	1337875	1338101	226		chr01	1338876	1339101	226
b5_chr01_1340592_1340889	chr01	1340592	1340889	297		chr01	1341593	1341889	297
b5_chr01_1340620_1341181	chr01	1340620	1341181	561		chr01	1341621	1342181	561
b5_chr01_1340925_1341085	chr01	1340925	1341085	160		chr01	1341926	1342085	160
b5_chr01_1341130_1341214	chr01	1341130	1341214	84		chr01	1342131	1342214	84
b5_chr01_1344197_1344471	chr01	1344197	1344471	274		chr01	1345198	1345471	274
b5_chr01_1344246_1345026	chr01	1344246	1345026	780		chr01	1345247	1346026	780
b5_chr01_1344511_1344749	chr01	1344511	1344749	238		chr01	1345512	1345749	238
b5_chr01_1344765_1344882	chr01	1344765	1344882	117		chr01	1345766	1345882	117
b5_chr01_1344911_1345043	chr01	1344911	1345043	132		chr01	1345912	1346043	132
b5_chr01_1346893_1347247	chr01	1346893	1347247	354		chr01	1347894	1348247	354
b5_chr01_1346941_1347697	chr01	1346941	1347697	756		chr01	1347942	1348697	756
b5_chr01_1347249_1347398	chr01	1347249	1347398	149		chr01	1348250	1348398	149
b5_chr01_1347414_1347700	chr01	1347414	1347700	286		chr01	1348415	1348700	286
b5_chr01_1352931_1353703	chr01	1352931	1353703	772		chr01	1353932	1354703	772
b5_chr01_1352981_1353746	chr01	1352981	1353746	765		chr01	1353982	1354746	765
b5_chr01_1357546_1357730	chr01	1357546	1357730	184		chr01	1358547	1358730	184
b5_chr01_1357595_1357697	chr01	1357595	1357697	102		chr01	1358596	1358697	102
b5_chr01_1357863_1358096	chr01	1357863	1358096	233		chr01	1358864	1359096	233
b5_chr01_1357903_1358065	chr01	1357903	1358065	162		chr01	1358904	1359065	162
b5_chr01_1358108_1358285	chr01	1358108	1358285	177		chr01	1359109	1359285	177
b5_chr01_1358155_1358256	chr01	1358155	1358256	101		chr01	1359156	1359256	101
b5_chr01_1358248_1358325	chr01	1358248	1358325	77		chr01	1359249	1359325	77
b5_chr01_1358323_1358425	chr01	1358323	1358425	102		chr01	1359324	1359425	102
b5_chr01_1358347_1358454	chr01	1358347	1358454	107		chr01	1359348	1359454	107
b5_chr01_1358486_1358646	chr01	1358486	1358646	160		chr01	1359487	1359646	160
b5_chr01_1358515_1358617	chr01	1358515	1358617	102		chr01	1359516	1359617	102
b5_chr01_1358683_1358880	chr01	1358683	1358880	197		chr01	1359684	1359880	197
b5_chr01_1358728_1358867	chr01	1358728	1358867	139		chr01	1359729	1359867	139
b5_chr01_1358949_1359248	chr01	1358949	1359248	299		chr01	1359950	1360248	299
b5_chr01_1358986_1360045	chr01	1358986	1360045	1059		chr01	1359987	1361045	1059
b5_chr01_1359249_1359488	chr01	1359249	1359488	239		chr01	1360250	1360488	239
b5_chr01_1359516_1359687	chr01	1359516	1359687	171		chr01	1360517	1360687	171
b5_chr01_1359741_1360061	chr01	1359741	1360061	320		chr01	1360742	1361061	320
b5_chr01_1360133_1360299	chr01	1360133	1360299	166		chr01	1361134	1361299	166
b5_chr01_1360164_1360265	chr01	1360164	1360265	101		chr01	1361165	1361265	101
b5_chr01_1362674_1362787	chr01	1362674	1362787	113		chr01	1363675	1363787	113
b5_chr01_1362709_1363282	chr01	1362709	1363282	573		chr01	1363710	1364282	573
b5_chr01_1362794_1363181	chr01	1362794	1363181	387		chr01	1363795	1364181	387
b5_chr01_1363209_1363283	chr01	1363209	1363283	74		chr01	1364210	1364283	74
b5_chr01_1364830_1365083	chr01	1364830	1365083	253		chr01	1365831	1366083	253
b5_chr01_1364855_1365426	chr01	1364855	1365426	571		chr01	1365856	1366426	571
b5_chr01_1365166_1365459	chr01	1365166	1365459	293		chr01	1366167	1366459	293
b5_chr01_1385407_1385566	chr01	1385407	1385566	159		chr01	1386408	1386566	159
b5_chr01_1385814_1385943	chr01	1385814	1385943	129		chr01	1386815	1386943	129
b5_chr01_1386385_1386486	chr01	1386385	1386486	101		chr01	1387386	1387486	101
b5_chr01_1401316_1401500	chr01	1401316	1401500	184		chr01	1402317	1402500	184
b5_chr01_1401366_1401467	chr01	1401366	1401467	101		chr01	1402367	1402467	101
b5_chr01_1402042_1402420	chr01	1402042	1402420	378		chr01	1403043	1403420	378
b5_chr01_1402081_1402417	chr01	1402081	1402417	336		chr01	1403082	1403417	336
b5_chr01_1403894_1404068	chr01	1403894	1404068	174		chr01	1404895	1405068	174
b5_chr01_1403929_1404030	chr01	1403929	1404030	101		chr01	1404930	1405030	101
b5_chr01_1404004_1404226	chr01	1404004	1404226	222		chr01	1405005	1405226	222
b5_chr01_1404089_1404191	chr01	1404089	1404191	102		chr01	1405090	1405191	102
b5_chr01_1404629_1404822	chr01	1404629	1404822	193		chr01	1405630	1405822	193
b5_chr01_1404679_1405827	chr01	1404679	1405827	1148		chr01	1405680	1406827	1148
b5_chr01_1404864_1404957	chr01	1404864	1404957	93		chr01	1405865	1405957	93
b5_chr01_1405014_1405721	chr01	1405014	1405721	707		chr01	1406015	1406721	707
b5_chr01_1405729_1405833	chr01	1405729	1405833	104		chr01	1406730	1406833	104
b5_chr01_1410111_1410932	chr01	1410111	1410932	821		chr01	1411112	1411932	821
b5_chr01_1410136_1410924	chr01	1410136	1410924	788		chr01	1411137	1411924	788
b5_chr01_1411755_1411959	chr01	1411755	1411959	204		chr01	1412756	1412959	204
b5_chr01_1411773_1411933	chr01	1411773	1411933	160		chr01	1412774	1412933	160
b5_chr01_1412917_1413309	chr01	1412917	1413309	392		chr01	1413918	1414309	392
b5_chr01_1412952_1413328	chr01	1412952	1413328	376		chr01	1413953	1414328	376
b5_chr01_1413798_1414013	chr01	1413798	1414013	215		chr01	1414799	1415013	215
b5_chr01_1413844_1414006	chr01	1413844	1414006	162		chr01	1414845	1415006	162
b5_chr01_1414503_1414734	chr01	1414503	1414734	231		chr01	1415504	1415734	231
b5_chr01_1414533_1414720	chr01	1414533	1414720	187		chr01	1415534	1415720	187
b5_chr01_1415170_1415642	chr01	1415170	1415642	472		chr01	1416171	1416642	472
b5_chr01_1415220_1415646	chr01	1415220	1415646	426		chr01	1416221	1416646	426
b5_chr01_1416315_1416754	chr01	1416315	1416754	439		chr01	1417316	1417754	439
b5_chr01_1416360_1416768	chr01	1416360	1416768	408		chr01	1417361	1417768	408
b5_chr01_1417346_1417694	chr01	1417346	1417694	348		chr01	1418347	1418694	348
b5_chr01_1417396_1417654	chr01	1417396	1417654	258		chr01	1418397	1418654	258
b5_chr01_1422293_1422651	chr01	1422293	1422651	358		chr01	1423294	1423651	358
b5_chr01_1422343_1424260	chr01	1422343	1424260	1917		chr01	1423344	1425260	1917
b5_chr01_1422657_1422785	chr01	1422657	1422785	128		chr01	1423658	1423785	128
b5_chr01_1422798_1424128	chr01	1422798	1424128	1330		chr01	1423799	1425128	1330
b5_chr01_1424165_1424265	chr01	1424165	1424265	100		chr01	1425166	1425265	100
b5_chr01_1424302_1424478	chr01	1424302	1424478	176		chr01	1425303	1425478	176
b5_chr01_1424337_1424472	chr01	1424337	1424472	135		chr01	1425338	1425472	135
b5_chr01_1424539_1424717	chr01	1424539	1424717	178		chr01	1425540	1425717	178
b5_chr01_1424567_1424712	chr01	1424567	1424712	145		chr01	1425568	1425712	145
b5_chr01_1424710_1425020	chr01	1424710	1425020	310		chr01	1425711	1426020	310
b5_chr01_1424787_1424990	chr01	1424787	1424990	203		chr01	1425788	1425990	203
b5_chr01_1425121_1425300	chr01	1425121	1425300	179		chr01	1426122	1426300	179
b5_chr01_1425166_1425268	chr01	1425166	1425268	102		chr01	1426167	1426268	102
b5_chr01_1425309_1425509	chr01	1425309	1425509	200		chr01	1426310	1426509	200
b5_chr01_1425355_1425495	chr01	1425355	1425495	140		chr01	1426356	1426495	140
b5_chr01_1425579_1425656	chr01	1425579	1425656	77		chr01	1426580	1426656	77
b5_chr01_1425619_1425931	chr01	1425619	1425931	312		chr01	1426620	1426931	312
b5_chr01_1425662_1425905	chr01	1425662	1425905	243		chr01	1426663	1426905	243
b5_chr01_1426236_1426570	chr01	1426236	1426570	334		chr01	1427237	1427570	334
b5_chr01_1426271_1426541	chr01	1426271	1426541	270		chr01	1427272	1427541	270
b5_chr01_1433046_1433346	chr01	1433046	1433346	300		chr01	1434047	1434346	300
b5_chr01_1433083_1433320	chr01	1433083	1433320	237		chr01	1434084	1434320	237
b5_chr01_1433405_1433975	chr01	1433405	1433975	570		chr01	1434406	1434975	570
b5_chr01_1433431_1434889	chr01	1433431	1434889	1458		chr01	1434432	1435889	1458
b5_chr01_1434022_1434298	chr01	1434022	1434298	276		chr01	1435023	1435298	276
b5_chr01_1434306_1434380	chr01	1434306	1434380	74		chr01	1435307	1435380	74
b5_chr01_1434386_1434787	chr01	1434386	1434787	401		chr01	1435387	1435787	401
b5_chr01_1434806_1434879	chr01	1434806	1434879	73		chr01	1435807	1435879	73
b5_chr01_1435373_1435557	chr01	1435373	1435557	184		chr01	1436374	1436557	184
b5_chr01_1435418_1435520	chr01	1435418	1435520	102		chr01	1436419	1436520	102
b5_chr01_1436425_1436582	chr01	1436425	1436582	157		chr01	1437426	1437582	157
b5_chr01_1436435_1436601	chr01	1436435	1436601	166		chr01	1437436	1437601	166
b5_chr01_1442659_1443337	chr01	1442659	1443337	678		chr01	1443660	1444337	678
b5_chr01_1442704_1444210	chr01	1442704	1444210	1506		chr01	1443705	1445210	1506
b5_chr01_1443352_1443576	chr01	1443352	1443576	224		chr01	1444353	1444576	224
b5_chr01_1443634_1443811	chr01	1443634	1443811	177		chr01	1444635	1444811	177
b5_chr01_1443826_1443995	chr01	1443826	1443995	169		chr01	1444827	1444995	169
b5_chr01_1444004_1444213	chr01	1444004	1444213	209		chr01	1445005	1445213	209
b5_chr01_1444262_1444439	chr01	1444262	1444439	177		chr01	1445263	1445439	177
b5_chr01_1444308_1444409	chr01	1444308	1444409	101		chr01	1445309	1445409	101
b5_chr01_1444793_1444940	chr01	1444793	1444940	147		chr01	1445794	1445940	147
b5_chr01_1444821_1445319	chr01	1444821	1445319	498		chr01	1445822	1446319	498
b5_chr01_1444950_1445204	chr01	1444950	1445204	254		chr01	1445951	1446204	254
b5_chr01_1445213_1445302	chr01	1445213	1445302	89		chr01	1446214	1446302	89
b5_chr01_1446643_1446927	chr01	1446643	1446927	284		chr01	1447644	1447927	284
b5_chr01_1446691_1446902	chr01	1446691	1446902	211		chr01	1447692	1447902	211
b5_chr01_1446989_1447238	chr01	1446989	1447238	249		chr01	1447990	1448238	249
b5_chr01_1447039_1447221	chr01	1447039	1447221	182		chr01	1448040	1448221	182
b5_chr01_1447476_1447659	chr01	1447476	1447659	183		chr01	1448477	1448659	183
b5_chr01_1447523_1447625	chr01	1447523	1447625	102		chr01	1448524	1448625	102
b5_chr01_1447685_1448020	chr01	1447685	1448020	335		chr01	1448686	1449020	335
b5_chr01_1447693_1447981	chr01	1447693	1447981	288		chr01	1448694	1448981	288
b5_chr01_1448075_1448333	chr01	1448075	1448333	258		chr01	1449076	1449333	258
b5_chr01_1448120_1448333	chr01	1448120	1448333	213		chr01	1449121	1449333	213
b5_chr01_1448814_1449117	chr01	1448814	1449117	303		chr01	1449815	1450117	303
b5_chr01_1448859_1449087	chr01	1448859	1449087	228		chr01	1449860	1450087	228
b5_chr01_1485573_1485902	chr01	1485573	1485902	329		chr01	1486574	1486902	329
[truncated: 298,751+ more rows]
